# Supplementary material for: Dietary supplementation with Bacillus velezensis and Pichia guilliermondii improves growth performance through intestinal morphology and functionality enhancement in weaning piglets
Source: PLoS One. 2025 Dec 4;20(12):e0332920. doi: 10.1371/journal.pone.0332920 (PMC12677519; doi:10.1371/journal.pone.0332920)
Supplement: S1 Data — (XLSX) [file pone.0332920.s005.xlsx]

## Sheet: Morphometric raw data
matricola	group	time			duodenum villus width (µm)	duodenum villus height (µm)	duodenum crypt height (µm)	duodenum villus area (µm2)	duodenum area II (µm2)	duodenum mucosal thickness	duodenum villus perimeter (µm)	duodenum Goblet cells containing sulfomucin	jejunum villus width (µm)	jejunum villus height (µm)	jejunum crypt height (µm)	jejunum villus area (µm2)	jejunum area II (µm2)	jejunum mucosal thickness	jejunum villus perimeter (µm)	jejunum Goblet cells containing sulfomucin	ileum villus width (µm)	ileum villus height (µm)	ileum crypt height (µm)	ileum villus area (µm2)	ileum area II (µm2)	ileum mucosal thickness	ileum villus perimeter (µm)	ileum Goblet cells containing sulfomucin	caecum mucosal height (µm)	caecum Goblet cells containing sulfomucin	colon mucosal height (µm)	colon Goblet cells containing sulfomucin	duodenum cleaved-caspase-3 %	duodenum ki-67 positive cells %	jejunum cleaved-caspase-3 %	jejunum ki-67 positive cells %
372	ctr t1	t1	piglet 1	villus 1	152.383	443.665	252.474	60809.9	212286	112014	1134.08	35	192.077	492.314	145.97	77781.7	296926	71863.3	1279.27	24	201.585	483.464	152.371	78227.4	306022	73665.9	1282.55	49	388.005	58	211.863	18	0	0.99	0	0.99
372	ctr t1	t1	piglet 1	villus 2	65.5382	380.571	277.886	38467	78317.6	105755	934.754	52	239.029	396.927	76.8733	76746.5	297914	30513.1	1134.06	25	222.577	359.154	143.223	61272	251009	51439.3	1010.89	41	433.27	46	276.946	22	2.11	0	2.11	0
372	ctr t1	t1	piglet 1	villus 3	135.508	395.317	243.972	45171.1	168206	96446.5	1004.48	30	116.82	337.142	69.3176	38743.1	123669	23369.9	857.232	37	183.693	486.823	148.87	63187.6	280797	72473.3	1223.73	30	373.024	39	223.817	27	0	0	0	0
372	ctr t1	t1	piglet 1	villus 4	109.958	380.699	236.808	43442.4	131443	90152.4	1008.91	36	178.763	405.693	176.844	74431.5	227723	71744.2	1149.63	26	209.376	344.095	120.92	57115.1	226222	41608.1	1028.15	16	358.201	28	266.533	18	0	0	0	0
372	ctr t1	t1	piglet 1	villus 5	125.229	441.293	242.338	47795.7	173525	106942	1059.1	70	207.677	385.031	119.219	59797.8	251081	45902.9	1036.22	18	226.159	440.679	192.33	70721.7	312944	84755.9	1182.79	28	346.496	35	273.235	30	0	1	0	1
372	ctr t1	t1	piglet 1	villus 6	164.456	392.586	241.238	61521.7	202728	94706.6	1064.94	48	133.224	511.477	182.959	78534.7	213963	93579.1	1288.02	29	89.0699	359.406	177.152	35541.6	100519	63669.7	921.181	46	271.263	24	565.784	17	0		0
372	ctr t1	t1	piglet 1	villus 7	215.38	477.36	268.303	87515.1	322835	128077	1277.59	30	181.195	448.489	98.6448	79574.6	255169	44241.1	1208.15	24	258.481	424.474	204.243	81226.8	344516	86695.7	1162.31	31	323.195	29	415.489	17	0.76		0.76
372	ctr t1	t1	piglet 1	villus 8	204.393	437.851	278.228	85443.7	281010	121822	1201.11	50	134.252	460.158	187.689	58864.1	193980	86366.5	1156.18	36	315.262	286.769	162.848	73272.6	283878	46699.7	1057.83	15	325.704	28	280.539	17	0		0
372	ctr t1	t1	piglet 1	villus 9	222.695	432.36	245.22	78279.3	302333	106023	1161.83	54	205.089	413.533	178.838	81937.2	266306	73955.6	1219.76	40	108.241	310.4	169.933	33298.4	105497	52747.2	971.123	38	205.145	14	232.965	28	0.83		0.83
372	ctr t1	t1	piglet 1	villus 10	139.624	354.573	253.263	51573.1	155452	89800.3	987.165	16	199.236	411.936	147.272	80231.7	257707	60666.7	1203.5	34	352.797	421.491	204.236	124209	466920	86083.5	1430.89	26	250.694	20	311.6	20	1.05		1.05
372	ctr t1	t1	piglet 1	villus 11	64.7545	408.117	228.055	42154.2	82982.2	93073.3	968.321		142.494	464.642	204.393	57311	207895	94969.6	1129.05		56.2332	327.396	175.803	23422	57809	57557.2	779.749		253.685		345.718
372	ctr t1	t1	piglet 1	villus 12	134.776	390.852	239.088	46604.3	165407	93447.9	959.572		130.376	518.42	155.995	71222.5	212231	80871	1252.3		140.169	359.601	207.879	40721.5	158271	74753.4	943.812		296.037		307.798
372	ctr t1	t1	piglet 1	villus 13	76.0888	394.422	277.806	29276	94234.8	109573	951.335		182.771	452.948	95.4029	86506.8	259947	43212.5	1204.19		242.585	503.19	223.434	98408.3	383289	112430	1379.1		299.654		339.587
372	ctr t1	t1	piglet 1	villus 14	103.866	405.918	290.126	43977.3	132386	117767	998.221		163.508	393.894	102.844	55514.8	202231	40509.6	1013.76		205.412	467.975	160.157	65512	301840	74949.6	1274.23		269.846		503.98
372	ctr t1	t1	piglet 1	villus 15	124.708	420.436	332.274	48516.6	164636	139700	1014.64		202.25	411.443	175.105	79239.9	261292	72045.7	1148.74		303.066	323.533	111.532	82750.1	307882	36084.1	1178.35		382.804		502.553
372	ctr t1	t1	piglet 1	villus 16	170.585	574.195	396.653	100804	307561	227756	1437.75		128.479	329.393	82.5853	43707.3	132885	27203	900.427		322.225	414.118	142.96	110206	418999	59202.4	1387.08		407.528		423.736
372	ctr t1	t1	piglet 1	villus 17	191.25	441.81	329.748	74029.4	265318	145686	1154.89		121.756	335.402	99.3355	38233.3	128228	33317.3	879.915		260.898	461.832	213.588	93692.9	378342	98641.5	1307.78		368.751		822.688
372	ctr t1	t1	piglet 1	villus 18	154.183	555.043	402.521	81103.1	268715	223416	1384.92		244.135	394.239	93.7982	75840.6	302218	36978.9	1130.53		237.105	480.229	253.173	97294.7	357536	121581	1378.19		320.325		258.783
372	ctr t1	t1	piglet 1	villus 19	84.8412	512.021	299.644	48101.6	136403	153424	1229.19		200.051	508.007	146.444	78757.5	319110	74394.5	1320.61		176.652	556.629	210.073	85494.2	308755	116933	1446.59		345.118		246.351
372	ctr t1	t1	piglet 1	villus 20	96.5814	381.332	174.326	41051	115645	66476.1	989.052		149.15	501.176	139.338	50744.2	234715	69832.8	1243.09		289.57	480.844	178.104	101091	437207	85640.5	1387.65		282.32		250.527
378	ctr t1	t1	piglet 2	villus 1	103.222	441.901	307.832	44386.6	143228	136031	1077.98	15	167.806	352.891	195.117	50532.7	185943	68855	967.958	34	170.789	226.422	120.254	29259	121425	27228.2	744.879	10	314.667	12	243.576	10	1.36	0	1.36	0
378	ctr t1	t1	piglet 2	villus 2	118.161	529.423	264.415	51601.9	196430	139988	1220.43	17	117.01	360.036	192.472	33422.6	132281	69297	882.402	30	64.584	221.509	119.581	16271.3	44920.6	26488.3	569.135	44	348.071	15	244.678	25	0	0	0	0
378	ctr t1	t1	piglet 2	villus 3	56.1353	400.204	197.106	31021.2	70541.9	78882.8	942.271	18	173.464	364.209	192.685	49762.3	198377	70177.5	980.159	26	68.8305	221.791	134.669	13361.6	47935.3	29868.4	574.333	23	195.288	12	250.103	10	0	0	0	0
378	ctr t1	t1	piglet 2	villus 4	93.8833	480.396	245.575	55238.2	141618	117973	1219.57	12	242.075	387.088	196.018	78705.5	294231	75876.2	1117.25	40	191.841	221.642	134.818	39563.5	133512	29881.3	800.759	27	315.267	6	319.199	31	0.7	0.89	0.7	0.89
378	ctr t1	t1	piglet 2	villus 5	69.6594	413.472	233.859	41975.3	90438.8	96694	1030.31	13	115.645	394.656	188.888	38696.4	143310	74545.6	972.591	20	314.209	467.978	265.021	113852	461715	124024	1415.9	10	321.562	15	277.837	17	2.04	0	2.04	0
378	ctr t1	t1	piglet 2	villus 6	111.004	577.991	315.873	61693.6	201459	182572	1359.58	18	127.332	425.151	214.483	53671	169985	91187.6	1078.93	26	259.185	468.622	207.233	99095.6	381384	97114	1311.42	39	303.894	16	265.802	22	1.03		1.03
378	ctr t1	t1	piglet 2	villus 7	123.156	454.981	296.51	45851.3	175946	134906	1084.35	35	109.811	379.714	222.283	41631.2	130928	84404.1	968.68	21	330.573	465.782	332.691	133341	483481	154961	1450.16	20	306.374	19	210.04	11	0		0
378	ctr t1	t1	piglet 2	villus 8	108.259	765.861	331.383	77223.8	260343	253793	1707.26	31	128.63	431.125	219.607	53936.7	174131	94678.1	1101.83	46	410.491	341.505	190.575	104234	440180	65082.1	1283.71	25	303.514	9	196.876	22	0		0
378	ctr t1	t1	piglet 2	villus 9	129.15	709.718	360.445	79319.2	287812	255814	1600.7	21	110.789	399.396	206.147	39499.8	138941	82334.1	959.648	26	320.976	440.058	226.513	117165	443520	99678.7	1431.72	31	332.185	14	264.57	17	0		0
378	ctr t1	t1	piglet 2	villus 10	108.053	579.395	291.032	72835	196580	168622	1407.23	33	299.819	406.857	272.249	99527.5	383028	110766	1218.91	33	331.366	456.73	244.239	122836	475222	111552	1461.22	10	320.261	8	296.07	24	0		0
378	ctr t1	t1	piglet 2	villus 11	143.683	567.001	346.117	61961.7	255811	196249	1303.68		161.314	395.153	174.78	45641.7	200155	69064.9	999.531		349.787	499.035	356.918	140457	548106	178115	1486.49		330.941		277.364
378	ctr t1	t1	piglet 2	villus 12	120.254	532.452	271.777	50365.1	201053	144708	1235.58		107.713	418.221	175.486	42708.4	141450	73391.8	1044.67		338.286	596.718	408.763	208149	633845	243916	1911.83		308.51		264.699
378	ctr t1	t1	piglet 2	villus 13	246.519	504.048	304.108	71958.9	390168	153285	1264.11		107.32	366.886	233.143	40908.4	123635	85537	934.094		148.701	767.261	512.89	126557	358251	393520	1884.63		391.389		228.146
378	ctr t1	t1	piglet 2	villus 14	168.777	441.672	194.461	66835.7	234069	85888	1162.13		155.467	494.411	209.168	50194.7	241355	103415	1152.42		337.228	559.51	286.625	121695	592462	160370	1417.64		327.443		253.508
378	ctr t1	t1	piglet 2	villus 15	248.412	465.224	222.76	97924.9	362880	103633	1256.82		99.8674	314.705	233.797	27868.8	98686.3	73577	803.63		425.933	606.336	464.425	240530	810932	281598	1872.58		255.192		234.059
378	ctr t1	t1	piglet 2	villus 16	153.581	502.959	273.964	71882	242548	137793	1259.16		177.257	341.628	246.872	46093	190146	84338.4	923.153		379.321	502.445	345.571	174610	598445	173630	1591.28		319.974		284.311
378	ctr t1	t1	piglet 2	villus 17	194.742	506.611	251.845	82105.8	309788	127587	1274.98		146.868	501.057	221.634	51658.6	231070	111051	1188.54		291.554	435.776	291.365	110611	398944	126970	1310.18		153.903		172.739
378	ctr t1	t1	piglet 2	villus 18	160.38	437.494	193.117	65670.6	220319	84487.3	1154.71		169.77	392.122	291.377	49136.9	209032	114256	988.837		356.335	358.299	176.446	91495	400897	63220.3	1296.38		415.474		183.781
378	ctr t1	t1	piglet 2	villus 19	178.121	450.578	204.953	68960.4	252008	92347.4	1174.61		96.8982	451.426	307.808	47064.5	137351	138952	1102.28		339.65	388.85	119.048	108527	414709	46291.8	1284.21		388.502		207.677
378	ctr t1	t1	piglet 2	villus 20	145.595	632.885	292.818	76675.2	289335	185320	1472.2		121.849	437.119	277.595	51761.5	167244	121342	1080.27		244.384	415.219	201.416	86966.1	318625	83631.7	1187.28		281.578		195.663
410	ctr t1	t1	piglet 3	villus 1	155.273	576.679	251.961	78245.3	281164	145300	1482.74	12	146.504	289.176	168.751	31944.1	133027	48798.7	792.716	14	147.413	338.93	135.889	48117.7	156883	46056.8	924.344	14	279.31	5	170.453	9	0.81	0	0.81	0
410	ctr t1	t1	piglet 3	villus 2	170.19	525.985	229.921	70461.1	281085	120935	1318.57	10	93.4152	306.958	179.898	36216.7	90038.1	55221	892.079	17	194.324	287.615	132.083	45326.9	175497	37989.2	853.909	21	257.262	18	149.578	23	1.8	0	1.8	0
410	ctr t1	t1	piglet 3	villus 3	182.089	576.337	264.758	84945.2	329526	152590	1460.31	7	139.68	329.58	198.189	48670	144552	65319.1	929.882	28	153.912	387.437	255.287	48585	187242	98907.4	1001.05	14	246.605	12	152.412	9	0.76	0	0.76	0
410	ctr t1	t1	piglet 3	villus 4	189.903	361.05	171.356	47885.9	215293	61868.1	988.107	23	171.047	367.048	217.822	49433.3	197137	79951.2	943.22	10	254.492	222.862	71.7235	45335.9	178090	15984.4	881.42	6	280.283	9	153.171	9	0	0	0	0
410	ctr t1	t1	piglet 3	villus 5	153.524	508.47	150.446	74924.4	245115	76497	1301.92	15	294.239	423.119	186.224	103253	390925	78795	1259.67	25	137.16	199.463	76.0888	27971.7	85905.2	15176.9	650.723	13	176.52	11	181.963	7	0	0	0	0
410	ctr t1	t1	piglet 3	villus 6	139.199	718.387	360.826	83761.3	313995	259213	1636.5	18	87.4004	317.674	183.429	35729.5	87181.6	58270.7	902.332	15	171.708	333.279	151.82	43170.1	179691	50598.5	902.044	17	261.638	16	181.39	19	0.95		0.95
410	ctr t1	t1	piglet 3	villus 7	160.157	470.761	293.117	57867.1	236743	137988	1150.23	22	137.437	298.109	174.812	34118.8	128649	52112.9	798.012	33	221.329	368.698	157.643	59523	256235	58122.6	995.657	43	305.045	10	181.645	21	1.03		1.03
410	ctr t1	t1	piglet 3	villus 8	145.235	440.679	282.122	52226.9	200967	124325	1068.33	27	119.205	428.794	280.157	34990.3	160500	120130	953.439	12	162.425	369.703	158.597	47341.6	188554	58633.7	985.137	37	260.143	6	213.244	16	0.79		0.79
410	ctr t1	t1	piglet 3	villus 9	171.099	552.951	308.232	87447.1	297073	170437	1385.67	30	75.7248	414.944	273.475	31676.4	98663.9	113477	969.315	37	182.965	355.267	121.659	48810.7	204104	43221.5	941.589	11	263.987	12	222.7	7	0		0
410	ctr t1	t1	piglet 3	villus 10	124.757	568.385	308.242	88859	222658	175200	1456.44	27	125.611	580.685	186.901	68259.9	229033	108531	1345.49	14	191.751	409.574	174.514	64541.5	246603	71476.5	1101.23	24	258.717	7	256.162	15	0		0
410	ctr t1	t1	piglet 3	villus 11	183.353	575.383	315.558	89248.9	331264	181567	1388.82		160.087	319.039	182.136	37512.9	160373	58108.5	823.79		163.808	496.51	231.116	66834.3	255384	114751	1276.92		235.471		194.34
410	ctr t1	t1	piglet 3	villus 12	226.642	471.325	243.903	73563.4	335422	114958	1173.86		104.051	251.585	148.212	22057.3	82197.6	37287.9	669.592		112.811	332.917	119.311	34382.3	117928	39720.7	795.66		256.942		206.203
410	ctr t1	t1	piglet 3	villus 13	200.474	451.838	255.955	77163.8	284427	115650	1196.25		109.424	271.111	145.656	26935.1	93151.6	39489.1	709.402		263.423	494.54	183.654	104040	409059	90824.3	1460.82		342.007		178.491
410	ctr t1	t1	piglet 3	villus 14	127.505	543.689	279.586	56676.1	217675	152008	1294.12		143.654	376.497	147.97	51559	169828	55710.4	1042.61		194.538	395.824	259.562	65692.4	241789	102741	1088.59		264.238		218.52
410	ctr t1	t1	piglet 3	villus 15	122.104	449.201	301.541	59142.6	172227	135452	1167.22		81.6368	202.585	135.543	21130.7	51930.6	27458.9	588.092		242.821	210.225	86.5245	50176.8	160288	18189.6	870.811		294.257		149.075
410	ctr t1	t1	piglet 3	villus 16	184.065	441.588	333.865	68226.8	255222	147431	1141.79		65.0966	235.989	131.238	16733	48237	30970.8	587.808		142.872	162.608	81.8967	25831.4	72948.8	13317	630.532		308.707		154.789
410	ctr t1	t1	piglet 3	villus 17	174.798	489.455	279.295	78073	268645	136702	1244.16		193.494	369.788	161.754	61510.9	224673	59814.8	1074.45		245.891	202.363	70.5061	50195.2	156244	14267.8	886.936		237.686		175.137
410	ctr t1	t1	piglet 3	villus 18	153.581	535.432	286.916	65983.6	258208	153624	1292.87		193.041	466.106	281.713	75760.4	282530	131308	1202.07		171.21	368.558	158.966	52464.4	198136	58588.1	976.637		260.42		166.62
410	ctr t1	t1	piglet 3	villus 19	143.274	524.587	238.59	66275.8	236001	125161	1263.85		144.767	572.223	392.074	78903.3	260115	224353	1478.06		169.586	487.718	218.362	79730.9	259710	106499	1260.1		278.925		222.7
410	ctr t1	t1	piglet 3	villus 20	173.42	578.542	265.397	75039.6	315039	153543	1363.73		257.712	354.143	119.825	69654.8	286578	42435.3	1058.13		185.906	322.605	139.909	43671.4	188319	45135.4	898.277		280.833		256.162
412	ctr t1	t1	piglet 4	villus 1	122.635	614.442	237.92	66043.6	236605	146188	1445.84	37	125.654	522.86	258.339	48510.9	206296	135075	1220.98	10	77.8833	268.464	134.674	13255.8	65653.8	36155.1	618.341	73	422.114	41	499.841	63	4.55	0	4.55	0
412	ctr t1	t1	piglet 4	villus 2	117.01	673.661	320.639	55192.9	247511	216002	1554.23	40	99.9115	496.193	277.571	44600.4	155667	137729	1250.46	14	147.991	277.098	117.777	34247.7	128766	32635.8	781.336	46	535.363	39	611.839	43	3.06	0	3.06	0
412	ctr t1	t1	piglet 4	villus 3	159.941	546.217	307.393	52520.1	274319	167903	1265.4	12	163.163	436.621	232.555	56202.1	223695	101538	1103.33	14	85.9986	205.3	100.311	13203	55438.4	20593.9	523.116	25	386.819	30	563.196	22	1.65	0	1.65	0
412	ctr t1	t1	piglet 4	villus 4	201.823	683.342	320.478	90278.5	433050	218996	1641.57	15	75.6888	496.245	241.181	44978.5	117939	119685	1421.75	20	122.35	210.181	129.765	20412.7	80746.8	27274.1	592.768	38	476.043	30	506.674	47	3.03	0	3.03	0
412	ctr t1	t1	piglet 4	villus 5	113.317	555.399	278.67	63857.9	197619	154773	1338.35	13	99.8674	427.478	280.587	38501.4	134050	119945	1031.03	23	104.847	696.402	428.14	99525.1	229268	298157	1728.95	69	484.555	39	464.607	32	4.23		4.23
412	ctr t1	t1	piglet 4	villus 6	101.287	658.054	315.933	67236.5	209288	207901	1622.36	15	100.034	435.989	251.173	31653.8	136947	109509	1007.71	20	96.9947	477.273	216.059	60073.9	145360	103119	1279.07	37	343.864	35	279.169	16	1.01		1.01
412	ctr t1	t1	piglet 4	villus 7	158.644	626.697	270.734	72219.5	312184	169668	1456.14	14	105.903	460.62	199.24	48418.4	153173	91774	1102.4	15	118.698	384.583	150.087	43582.2	143339	57720.9	984.923	38	393.6	32	229.358	25	2.3		2.3
412	ctr t1	t1	piglet 4	villus 8	167.033	673.761	350.235	82147.8	353377	235975	1557.57	22	92.0353	477.089	251.613	43291.9	137875	120042	1118.11	17	268.404	704.773	368.137	135084	593975	259453	1694.11	27	444.049	59	382.866	31	2.88		2.88
412	ctr t1	t1	piglet 4	villus 9	236.451	640.14	252.067	88963.8	475275	161358	1510.13	42	160.787	394.317	196.694	53367.9	199080	77559.8	1060.71	13	184.754	432.907	220.575	66021.9	251142	95488.3	1123.96	38	389.59	44	481.841	17	0		0
412	ctr t1	t1	piglet 4	villus 10	161.664	817.85	389.789	125495	415162	318789	1897.66	40	113.55	435.597	205.582	45393.9	155311	89550.8	1020.33	16	178.41	439.166	226.983	73406.2	246023	99683.1	1168.13	13	383.415	34	507.349	32	0		0
412	ctr t1	t1	piglet 4	villus 11	204.027	813.924	377.193	121073	521437	307007	1882.5		95.216	409.233	206.151	45525.2	122352	84363.7	999.975		113.753	299.333	143.485	30941.4	106917	42949.8	799.074		416.832		526.373
412	ctr t1	t1	piglet 4	villus 12	275.699	620.76	212.371	96261.3	537388	131831	1547.49		111.479	404.235	194.353	34709.9	141501	78564.4	978.319		80.6526	308.98	171	25839	78248.9	52835.6	814.82		387.978		481.558
412	ctr t1	t1	piglet 4	villus 13	299.602	785.808	245.637	136785	739249	193023	2043.66		104.649	448.934	185.608	41306.9	147518	83325.9	1092.04		80.5791	321.998	164.765	28237	81471.4	53054.1	775.758		395.499		468.035
412	ctr t1	t1	piglet 4	villus 14	185.527	765.438	214.374	125858	445910	164090	1995.7		96.6383	477.141	255.612	44684.4	144786	121963	1118.17		95.629	323.563	188.692	25347.1	97158	61053.7	774.012		362.382		475.949
412	ctr t1	t1	piglet 4	villus 15	112.6	874.721	303.565	116759	309271	265535	2010.61		108.359	517.689	293.799	50478	176142	152097	1183.39		65.2861	334.795	181.011	22998.6	68632.5	60601.7	814.421		344.208		472.018
412	ctr t1	t1	piglet 4	villus 16	173.742	649.537	332.473	90143	354355	215954	1608.73		106.546	476.83	272.301	44383.7	159525	129842	1183.2		194.24	457.417	200.841	61622.3	278986	91868.2	1138.8		411.767		466.47
412	ctr t1	t1	piglet 4	villus 17	388.496	746.336	405.894	243507	910437	302933	2130.04		186.678	508.47	267.391	67396.5	298049	135960	1257		105.603	554.779	263.346	70033.9	183960	146099	1319.63		553.41		565.799
412	ctr t1	t1	piglet 4	villus 18	209.301	586.664	246.339	105897	385559	144519	1515.72		200.543	457.441	254.183	76482.6	288053	116274	1239.62		104.655	448.099	229.546	45993.4	147253	102859	1147.22		520.312		503.203
412	ctr t1	t1	piglet 4	villus 19	95.447	652.067	282.439	72002.8	195427	184169	1523.24		196.863	463.925	232.425	67616	286776	107828	1185.72		114.751	625.778	335.066	72887.4	225478	209677	1441.96		408.389		432.067
412	ctr t1	t1	piglet 4	villus 20	133.995	697.428	316.774	114644	293439	220927	1839.84		154.302	493.465	225.64	69665.7	239088	111346	1300.46		113.56	348.319	255.756	47496.9	124203	89084.8	1027.9		509.403		469.78
396	ctr t1	t1	piglet 5	villus 1	164.862	570.565	239.222	83175.5	295363	136492	1419.95	27	113.88	772.905	167.252	102769	276377	129270	1766.42	60	207.142	378.818	126.72	58223.9	246393	48003.7	1028.04	26	372.78	16	371.251	15	0	0	0	0
396	ctr t1	t1	piglet 5	villus 2	160.787	443.377	281.157	66149.8	223849	124659	1161.4	12	250.701	672.793	171.914	122358	529623	115662	1625.3	69	113.535	354.693	136.439	31214.3	126448	48394.1	847.527	15	247.704	32	334.055	41	0.98	0	0.98	0
396	ctr t1	t1	piglet 5	villus 3	179.471	535.324	248.24	77652.4	301676	132889	1324.43	10	126.55	586.011	143.11	70558.3	232861	83864.1	1340.29	30	203.412	260.799	100.321	38157.3	166576	26163.5	790.474	14	307.025	12	362.505	28	2.11	0	2.11	0
396	ctr t1	t1	piglet 5	villus 4	121.7	402.717	263.048	44274.2	153893	105934	977.746	11	138.134	778.566	220.139	98083.5	337695	171393	1798.57	23	295.212	422.578	199.81	93767.5	391716	84435.3	1194.01	40	333.064	31	305.831	42	1.12	0	1.12	0
396	ctr t1	t1	piglet 5	villus 5	127.762	482.815	258.985	72554.2	193692	125042	1268.18	24	87.1298	335.256	189.495	27338.2	91721.7	63529.3	786.833	27	197.043	421.576	187.866	58669.1	260836	79200	1038.45	60	273.309	21	294.706	32	1.16		1.16
396	ctr t1	t1	piglet 5	villus 6	156.898	381.595	241.122	42775.9	187996	92010.9	996.442	35	114.648	357.055	191.221	36396.5	128538	68276.2	881.12	13	133.546	350.197	136.733	35653	146850	47883.4	868.012	56	325.541	11	294.506	25	1.8		1.8
396	ctr t1	t1	piglet 5	villus 7	115.891	417.975	192.155	41052.9	152100	80315.9	1057.7	12	119.193	590.461	283.776	66872	220990	167559	1342.47	19	201.059	264.267	79.7471	39357.7	166839	21074.5	810.684	21	303.202	35	287.79	30	1.42		1.42
396	ctr t1	t1	piglet 5	villus 8	107.341	673.203	253.173	64514.6	226903	170437	1511.78	8	113.422	618.189	271.207	64969.6	220165	167657	1403.86	20	258.27	327.588	153.385	63004.5	265663	50247.1	994.351	27	270.396	11	280.685	27	1.89		1.89
396	ctr t1	t1	piglet 5	villus 9	190.809	736.686	270.734	112066	441379	199446	1736.41	26	142.599	508.851	284.553	57764.6	227844	144795	1206.39	19	192.095	345.056	139.184	56683.6	208130	48026.2	946.221	13	286.85	12	289.539	44	0.88		0.88
396	ctr t1	t1	piglet 5	villus 10	122.815	737.307	266.806	78347.7	284335	196718	1696.93	13	126.689	500.185	278.283	50882.5	198976	139193	1169.56	23	291.717	422.949	191.496	83585.2	387417	80992.9	1147.93	30	305.761	26	356.535	50	0		0
396	ctr t1	t1	piglet 5	villus 11	139.624	711.314	282.02	91442.6	311855	200605	1699.22		132.097	469.809	232.717	51907.8	194869	109333	1107.73		211.631	399.865	161.614	60146.6	265718	64623.8	1043.86		312.064		402.258
396	ctr t1	t1	piglet 5	villus 12	95.6164	546.305	251.732	66260.7	164020	137523	1366.82		155.904	786.408	229.545	99607.7	384977	180516	1797.16		122.078	334.347	110.002	33616.1	128163	36778.8	841.09		314.696		387.339
396	ctr t1	t1	piglet 5	villus 13	128.652	852.763	239.487	111389	344488	204226	1900.42		158.962	597.257	315.15	80958.7	298115	188226	1398.17		247.83	346.673	142.549	68839.1	269776	49417.9	1050.1		227.779		387.719
396	ctr t1	t1	piglet 5	villus 14	193.927	698.557	276.801	89278.2	425374	193362	1620.68		145.031	588.211	146.02	74457	267870	85890.4	1376.13		156.488	309.617	183.459	42804.7	152137	56801.9	872.995		280.266		354.972
396	ctr t1	t1	piglet 5	villus 15	135.666	876.705	264.217	117598	373468	231640	1966.49		253.219	659.608	159.799	125929	524459	105404	1673.87		153.908	324.15	192.816	42484.2	156653	62501.2	886.47		369.261		369.31
396	ctr t1	t1	piglet 5	villus 16	184.374	901.288	273.825	148277	521786	246795	2067.44		109.169	769.252	197.82	102446	263693	152173	1731.14		133.742	326.488	203.861	40835.3	137108	66558.3	892.15		330.411		396.603
396	ctr t1	t1	piglet 5	villus 17	156.844	711.005	280.518	113436	350162	199450	1775.93		169.786	708.632	206.684	114220	377791	146463	1710.87		191.183	275.898	131.035	40017.7	165625	36152.4	812.349		277.429		489.314
396	ctr t1	t1	piglet 5	villus 18	206.49	500.017	222.67	78673.4	324200	111339	1335.64		125.156	703.681	241.036	82685	276540	169612	1588.98		189.726	373.353	175.936	61546.8	222421	65686.2	1001.45		335.268		334.89
396	ctr t1	t1	piglet 5	villus 19	132.814	574.763	265.074	80653.7	239697	152355	1413.76		120.797	705.522	226.129	68525.6	267607	159539	1569.62		81.5776	293.421	127.338	21430	75160.8	37363.6	755.657		321.697		334.466
396	ctr t1	t1	piglet 5	villus 20	114.345	451.853	222.533	49911.5	162235	100552	1140.16		87.0131	520.822	260.028	42488.4	142300	135428	1177.05		209.054	355.163	149.676	69076.1	233139	53159.2	1044.34		374.108		324.839
377	ctr t1	t1	piglet 6	villus 1	173.001	430.539	232.654	58380.2	233879	100166	1129.57	8	86.6339	329.158	153.883	22591.2	89540.9	50651.8	817.129	50	390.994	328.802	141.233	83720.2	403678	46437.7	1168.02	37	326.927	15	256.709	17	0	0	0	0
377	ctr t1	t1	piglet 6	villus 2	105.603	306.209	164.974	29399.7	101537	50516.6	778.995	13	67.4131	290.472	162.747	20762.9	61486.3	47273.4	709.487	40	86.9041	432.183	226.228	33181.8	117934	97772	1017.05	50	324.951	33	248.616	28	0	0	0	0
377	ctr t1	t1	piglet 6	villus 3	96.8092	347.076	169.214	32201.8	105504	58730.2	859.816	30	134.908	291.318	152.83	34737.7	123406	44522.1	779.373	38	148.231	527.783	264.415	56711.5	245654	139554	1243.72	47	313.127	25	248.745	14	0.96	0	0.96	0
377	ctr t1	t1	piglet 6	villus 4	112.445	472.333	172.43	51501.9	166771	81444.6	1155.77	12	112.156	296.009	126.134	28925.7	104246	37336.9	742.206	23	301.715	497.401	234.007	113294	471229	116395	1373.82	18	313.409	19	251.941	7	2.04		2.04
377	ctr t1	t1	piglet 6	villus 5	172.454	424.507	154.599	47665.5	229874	65628.5	1014.78	31	98.0165	319.356	168.756	22983	98288.7	53893.3	732.361	16	145.05	538.969	203.92	59207.7	245477	109906	1307.78	17	251.036	8	234.836	7	2.08		2.08
377	ctr t1	t1	piglet 6	villus 6	106.995	299.715	152.192	29960	100694	45614.2	785.774	20	112.525	275.469	152.711	27173.5	97331.4	42067.3	709.619	17	137.235	488.089	287.666	46043	210326	140406	1154.16	13	277.31	12	226.251	17	3.37		3.37
377	ctr t1	t1	piglet 6	villus 7	164.051	406.276	106.319	50378.4	209281	43194.6	1069.54	34	113.317	431.328	274.468	49362	153473	118386	1093.59	12	263.781	454.099	173.438	95223.8	376117	78757.9	1320.64	60	321.906	16	241.613	8	2.96		2.96
377	ctr t1	t1	piglet 6	villus 8	255.776	441.509	212.063	80202	354592	93627.7	1198.62	28	185.129	380.729	265.66	52632.4	221320	101145	995.968	15	169.872	401.96	215.778	55985.5	214405	86734.2	994.131	13	292.115	38	249.282	10	0		0
377	ctr t1	t1	piglet 6	villus 9	141.03	509.763	261.352	64511.7	225740	133227	1231.97	40	159.422	333.674	179.57	42457.7	167033	59917.9	916.15	12	131.231	336.614	201.525	37917	138707	67836.1	861.952	33	312.472	24	281.582	10	0		0
377	ctr t1	t1	piglet 6	villus 10	142.652	587.971	238.122	77679.8	263368	140009	1445.48	14	121.763	402.433	153.78	36736.9	153865	61886.3	998.361	24	280.444	383.905	185.456	87426.3	338065	71197.4	1241.67	18	296.122	21	296.441	8	0.97		0.97
377	ctr t1	t1	piglet 6	villus 11	116.414	428.962	297.702	39562.6	156803	127703	994.083		103.248	446.772	276.14	39989.3	144843	123372	1132.99		89.5056	239.624	153.03	19512.9	67345.8	36669.7	636.36		299.85		250.113
377	ctr t1	t1	piglet 6	villus 12	149.368	562.996	307.831	61647.3	264054	173308	1339.53		127.46	397.666	147.701	34915.7	159156	58735.7	973.144		125.217	310.771	166.052	41000	122189	51604	884.552		296.959		249.827
377	ctr t1	t1	piglet 6	villus 13	102.897	492.424	237.362	49910.1	159101	116883	1150.85		206.137	759.637	497.609	88995.4	491690	378002	1727.29		92.1417	269.843	157.922	26992.7	78072.4	42614.2	712.761		284.629		263.133
377	ctr t1	t1	piglet 6	villus 14	173.686	479.713	258.148	59711.4	261624	123837	1160.19		162.882	733.158	526.615	103412	374974	386092	1688.64		112.095	278.405	167.128	29321.8	97992.9	46529.5	758.492		253.516		248.255
377	ctr t1	t1	piglet 6	villus 15	126.151	373.723	178.181	36637.7	148036	66590.2	924.825		54.6256	358.188	190.903	27211.2	61438.1	68379.1	854.853		165.486	339.98	180.569	43767.7	176663	61389.9	869.26		256.367		208.854
377	ctr t1	t1	piglet 6	villus 16	195.375	524.13	284.068	76879.2	321542	148889	1280.34		131.214	240.221	142.986	23475.4	98974.2	34348.2	655.625		70.5059	251.46	143.909	20030.8	55670.3	36187.4	637.836		333.893		233.967
377	ctr t1	t1	piglet 6	villus 17	195.071	491.941	238.359	61270.6	301326	117259	1198.15		70.3733	463.97	208.859	35573.3	102525	96904.3	1073.67		99.6458	294.093	158.96	27632.3	92018	46748.9	725.629		373.96		225.051
377	ctr t1	t1	piglet 6	villus 18	169.67	387.601	189.903	60776.8	206500	73606.5	1066.26		120.814	479.113	147.809	50921.2	181755	70817.1	1133.04		118.161	283.153	152.189	24189.1	105057	43092.8	691.411		362.153		209.758
377	ctr t1	t1	piglet 6	villus 19	166.762	443.682	264.703	50402.4	232326	117444	1057.15		112.104	448.803	179.69	42411	157982	80645.2	1117.87		89.488	300.341	156.218	28242.7	84393.5	46918.6	740.248		361.983		190.744
377	ctr t1	t1	piglet 6	villus 20	171.62	565.599	260.804	71215.4	304794	147511	1379.02		140.899	229.822	146.868	21232.2	101679	33753.5	613.443		100.651	240.025	134.525	24363.3	75858.3	32289.4	665.245		371.231		236.491
329	prebiotic t1	t1	piglet 7	villus 1	195.941	668.001	310.563	123735	410991	207457	1802.96	13	104.522	432.352	225.23	41214.3	141897	97378.7	996.155	21	108.827	391.833	208.682	35307	133896	81768.5	920.827	17	345.696	56	312.262	39	0.41	0	0.41	0
329	prebiotic t1	t1	piglet 7	villus 2	93.0368	700.909	397.162	71185.7	204760	278374	1580.22	21	159.432	520.351	270.739	71872.1	260497	140879	1287.4	36	193.282	508.663	172.999	94671	308711	87998.3	1341.39	40	362.337	38	412.322	10	1.9	0	1.9	0
329	prebiotic t1	t1	piglet 7	villus 3	154.03	537.622	356.472	77602.8	260023	191647	1310.75	23	289.891	531.889	221.152	103026	484156	117628	1383.41	12	129.372	508.673	208.682	59643.4	206638	106151	1219.87	33	379.165	26	466.104	25	1.49	0	1.49	0
329	prebiotic t1	t1	piglet 7	villus 4	111.276	671.95	368.604	85807.2	234784	247683	1553.29	20	204.776	416.003	231.338	72547.1	267489	96237.2	1165.8	10	178.872	535.565	206.314	83478.5	300805	110495	1328.54	53	407.237	45	480.781	48	2.15	0	2.15	0
329	prebiotic t1	t1	piglet 7	villus 5	93.9438	497.405	216.105	41279	146726	107492	1116.39	21	134.995	407.45	234.547	60479	172712	95566.1	1076.35	22	145.577	461.327	166.446	61154.5	210879	76786.1	1233.76	47	392.706	54	481.395	37	0.81		0.81
329	prebiotic t1	t1	piglet 7	villus 6	251.461	872.541	465.836	190224	688948	406461	2074.22	14	107.316	434.319	246.784	54843.6	146353	107183	1101.9	15	186.215	486.248	199.179	68297.2	284316	96850.2	1212.27	41	418.869	9	490.015	39	4		4
329	prebiotic t1	t1	piglet 7	villus 7	177.262	800.516	447.91	119130	445571	358559	1890.99	10	175.006	450.859	210.031	61708.7	247756	94694.5	1133.12	21	170.143	543.663	217.161	79884.3	290450	118062	1328.61	33	422.486	51	492.651	30	0.7		0.7
329	prebiotic t1	t1	piglet 7	villus 8	160.116	697.667	420.299	107991	350761	293229	1661.63	13	114.729	442.209	242.85	50152.3	159305	107390	1133.74	34	121.45	524.264	248.691	52885.5	199930	130380	1160.81	23	410.372	44	474.143	19	0.65		0.65
329	prebiotic t1	t1	piglet 7	villus 9	128.052	542.357	331	67281.3	218073	179520	1331.38	20	139.768	478.558	208.577	67448.9	210025	99816.3	1236.6	14	117.08	462.396	163.12	47398.7	169991	75425.9	1101.15	34	413.513	33	455.119	31	2.63		2.63
329	prebiotic t1	t1	piglet 7	villus 10	245.065	726.422	410.402	86225.4	558985	298125	1651.68	18	146.742	439.154	231.609	52156.6	202350	101712	1108.77	24	104.806	499.611	153.678	48659.6	164418	76779.5	1139.37	36	388.366	18	428.04	54	2.59		2.59
329	prebiotic t1	t1	piglet 7	villus 11	121.589	498.164	282.597	50321.7	190194	140780	1143.12		192.981	453.154	223.394	68485	274593	101232	1220.52		122.302	478.009	212.041	51098.3	183569	101358	1136.75		362.685		421.638
329	prebiotic t1	t1	piglet 7	villus 12	182.934	731.962	321.711	116049	420448	235480	1677.06		118.872	452.941	252.113	53972.6	169063	114192	1130.72		153.655	567.7	235.915	71523.7	273901	133929	1374.26		368.659		418.558
329	prebiotic t1	t1	piglet 7	villus 13	131.813	733.921	335.622	85597.6	303764	246320	1661.03		150.693	489.316	224.647	60178.3	231533	109924	1228.1		174.365	551.001	203.836	79953.2	301677	112314	1340.46		357.844		410.805
329	prebiotic t1	t1	piglet 7	villus 14	108.148	607.556	218.691	65700.4	206316	132867	1391.64		140.983	479.13	181.293	60750.9	212104	86862.9	1205.13		181.671	522.591	225.348	79122.8	298111	117765	1265		361.957		543.236
329	prebiotic t1	t1	piglet 7	villus 15	168.3	603.461	203.014	74047.3	318905	122511	1451.53		140.225	516.793	204.372	68097.5	227547	105618	1265.49		119.733	506.549	214.519	49901.1	190442	108664	1140.01		349.35		556.055
329	prebiotic t1	t1	piglet 7	villus 16	83.5795	386.473	173.934	33284.2	101426	67220.7	938.144		203.372	527.07	256.509	91561.5	336580	135198	1346.31		112.156	498.754	233.797	47512	175647	116607	1117.59		340.761		535.284
329	prebiotic t1	t1	piglet 7	villus 17	136.037	508.366	194.463	47074.4	217151	98858.1	1178.41		113.39	462.172	243.048	49991.3	164554	112330	1131.71		230.518	371.526	213.77	65718.3	268920	79421.1	1046.29		383.84		537.129
329	prebiotic t1	t1	piglet 7	villus 18	193.979	608.569	230.033	95803.9	370676	139991	1460.25		144.13	626.407	300.594	68171.1	283493	188294	1468.05		243.335	484.151	230.684	82342.7	369926	111686	1194.55		428.882		512.976
329	prebiotic t1	t1	piglet 7	villus 19	122.35	418.023	270.966	66023.7	160595	113270	1146.49		130.058	594.242	306.378	66177.6	242677	182063	1393.11		161.296	529.723	176.434	62174.6	268288	93461.1	1246.61		439.038		505.42
329	prebiotic t1	t1	piglet 7	villus 20	133.388	381.563	224.312	52685.3	159813	85589.2	1090.86		148.412	576.742	343.812	70599.4	268770	198291	1355.38		118.301	507.76	174.517	60327.4	188615	88612.9	1240.44		682.031		564.614
357	prebiotic t1	t1	piglet 8	villus 1	139.096	495.816	243.024	60462.2	216553	120495	1221.21	14	170.825	319.29	140.895	39509.5	171264	44986.3	868.012	20	116.361	363.128	204.73	35544.4	132677	74343	879.521	20	218.543	8	254.252	35	1.85	0	1.85	0
357	prebiotic t1	t1	piglet 8	villus 2	74.2424	398.124	231.217	31700.2	92811	92053	978.814	23	71.8185	427.732	174.71	31749.8	96457.8	74729.1	973.677	43	90.1552	377.334	221.09	26714.2	106818	83424.9	891.288	24	288.035	5	252.927	41	0	0	0	0
357	prebiotic t1	t1	piglet 8	villus 3	86.1549	330.196	213.477	27808.5	89326.6	70489.2	827.471	5	200.03	422.505	193.582	59159.4	265373	81789.3	1044.52	10	117.355	323.033	162.312	30660.6	119035	52432.1	811.147	26	253.623	14	203.912	38	1.65	0	1.65	0
357	prebiotic t1	t1	piglet 8	villus 4	177.176	484.408	199.842	69713.3	269492	96805.1	1224.69	4	75.4505	255.941	136.112	16250.9	60636.2	34836.7	618.494	19	69.3199	301.219	188.856	21186.2	65564.6	56886.8	726.772	30	538.695	10	296.422	30	0		0
357	prebiotic t1	t1	piglet 8	villus 5	88.4207	224.162	169.774	17785.2	62236.4	38056.9	585.056	20	146.435	409.968	239.357	53575.4	188506	98128.8	1029.2	20	119.163	315.238	199.286	29654.5	117953	62822.4	821.748	45	396.574	27	337.172	24	1.03		1.03
357	prebiotic t1	t1	piglet 8	villus 6	118.931	391.082	209.967	40786.3	146047	82114.2	982.101	21	118.531	362.33	193.108	39676.4	134855	69968.8	958.658	12	226.338	337.568	165.372	65788.7	239910	55824.4	1024.93	22	299.894	9	283.756	7	2.11		2.11
357	prebiotic t1	t1	piglet 8	villus 7	193.145	527.414	193.078	67933	319864	101832	1304.28	17	115.619	423.54	156.492	38049	153764	66280.5	1055	5	147.741	271.962	113.114	28215.9	126165	30762.7	726.382	24	326.578	19	292.148	19	0.76		0.76
357	prebiotic t1	t1	piglet 8	villus 8	140.33	301.318	143.813	26842.9	132772	43333.4	776.301	12	123.674	353.65	117.012	32366.2	137335	41381.3	909.409	12	131.735	348.563	114.128	48052.6	144183	39780.6	943.46	74	222.119	20	280.357	11	0.79		0.79
357	prebiotic t1	t1	piglet 8	villus 9	133.543	452.046	289.73	51777.2	189555	130971	1087.89	24	114.297	302.254	144.951	27069.5	108477	43812	778.613	7	157.83	300.954	122.333	53192.8	149149	36816.6	964.323	13	361.076	18	250.381	28	0.8		0.8
357	prebiotic t1	t1	piglet 8	villus 10	114.515	590.754	295.598	62453.5	212421	174626	1336.18	27	152.482	324.81	157.331	42524.7	155517	51102.5	893.697	9	155.59	373.803	172.895	66110.8	182622	64628.4	1127.24	26	332.835	9	292.818	25	1.48		1.48
357	prebiotic t1	t1	piglet 8	villus 11	142.613	434.043	265.617	55821.5	194367	115289	1067.58		175.937	373.937	167.955	57954.2	206578	62804.8	1045.16		265.313	507.491	251.587	142687	422781	127678	1533.52		409.011		314.387
357	prebiotic t1	t1	piglet 8	villus 12	77.6164	241.45	168.149	15072.4	58845.2	40599.7	574.585		151.947	409.609	161.631	57110.4	195430	66205.4	1055.09		198.233	303.074	118.667	50558.1	188649	35965	941.558		379.063		270.735
357	prebiotic t1	t1	piglet 8	villus 13	199.277	487.782	261.191	60239.3	305220	127404	1179.29		134.33	400.275	142.39	51693.7	168834	56995.1	1031.31		230.538	216.83	57.5841	39164.1	156961	12485.9	776.022		338.008		292.215
357	prebiotic t1	t1	piglet 8	villus 14	139.658	300.433	196.509	38206.3	131748	59038	841.823		147.322	288.898	159.866	34207.4	133642	46185.1	754.995		315.192	187.111	64.1322	43700.1	185184	11999.8	849.016		274.983		224.073
357	prebiotic t1	t1	piglet 8	villus 15	86.8913	273.75	152.959	20317.5	74689.7	41872.4	671.648		205.981	488.033	187.82	69870.8	315650	91662.7	1284.78		270.556	231.94	109.73	44899	197043	25450.7	869.472		324.837		310.161
357	prebiotic t1	t1	piglet 8	villus 16	63.7976	511.107	200.204	38531.1	102387	102326	1189.79		150.64	446.844	135.302	49082.2	211362	60458.8	1143.06		123.482	188.597	106.37	19623.9	73125.3	20061.1	581.399		326.476		272.619
357	prebiotic t1	t1	piglet 8	villus 17	121.913	532.343	226.816	60891.5	203785	120744	1283.29		116.423	347.241	121.735	34803.5	126941	42271.5	936.307		274.22	176.882	51.9887	37061.3	152304	9195.85	785.685		279.127		301.908
357	prebiotic t1	t1	piglet 8	villus 18	111.518	540.306	226.45	59857.2	189198	122352	1303.95		148.432	248.131	133.24	31364.3	115648	33060.9	722.296		171.217	301.56	149.298	44813.6	162125	45022.3	875.95		315.705		310.926
357	prebiotic t1	t1	piglet 8	villus 19	94.2617	582.698	253.786	55830.9	172468	147881	1339.05		103.509	426.68	135.362	39365.9	138679	57756.3	1036.23		228.921	232.701	91.8154	41763.6	167268	21365.5	797.622		257.713		306.834
357	prebiotic t1	t1	piglet 8	villus 20	100.253	553.39	171.028	57046.8	174204	94645.2	1301.16		128.402	372.829	175.183	42870.9	150318	65313.1	934.814		181.483	327.669	78.952	40183.3	186724	25870.1	908.998		276.018		276.992
361	prebiotic t1	t1	piglet 9	villus 1	80.7462	464.641	293.635	49158.1	117807	136435	1207.69	22	74.8693	266.55	185.974	24324.6	62663.2	49571.4	853.666	45	101.673	651.06	308.188	76029.9	207853	200649	1552.29	42	348.73	16	303.263	12	4.55		4.55
361	prebiotic t1	t1	piglet 9	villus 2	52.4095	432.013	255.311	29463.4	71094.7	110298	982.987	42	87.4648	263.552	206.704	21960.1	72381.9	54477.3	709.567	31	200.212	487.556	280.025	83352.9	306510	136528	1314.58	64	293.131	14	310.674	24	0.9		0.9
361	prebiotic t1	t1	piglet 9	villus 3	96.2273	487.95	200.964	56112	147436	98060.5	1277.07	16	140.922	254.005	139.484	29516.3	112396	35429.7	707.852	17	258.645	640.9	464.811	137438	520503	297897	1565.69	29	223.832	24	297.821	22	0		0
361	prebiotic t1	t1	piglet 9	villus 4	176.309	603.28	354.591	73226.4	333982	213918	1431.5	18	73.6492	257.548	156.109	17744.6	59560.2	40205.7	643.893	36	245.743	532.128	288.324	122475	410608	153425	1490.25	27	238.946	17	334.853	29	1.25		1.25
361	prebiotic t1	t1	piglet 9	villus 5	97.7222	524.43	350.112	49176	160920	183609	1203.64	31	101.163	284.807	216.59	27175.8	90469.8	61686.5	748.366	11	75.8226	661.728	326.605	64793.1	157546	216124	1565.01	52	229.545	16	310.626	15	2.08		2.08
361	prebiotic t1	t1	piglet 9	villus 6	140.694	678.407	271.061	89133.8	299707	183890	1542.12	35	151.846	238.653	128.696	26480	113789	30713.6	663.517	49	330.008	679.665	488.891	168635	704287	332282	1803.83	27	392.084	22	336.371	13	0.99		0.99
361	prebiotic t1	t1	piglet 9	villus 7	187.39	674.062	294.847	63582.3	396621	198745	1505.1	15	138.821	160.621	78.8264	20435.3	70014.6	12661.2	569.103	47	228.804	547.989	264.316	87381.5	393700	144843	1361.83	47	197.551	26	297.74	27	0		0
361	prebiotic t1	t1	piglet 9	villus 8	63.4073	699.022	333.937	109752	139175	233430	1780.7	22	131.023	360.617	175.981	41136.4	148362	63461.8	924.018	35	286.563	493.198	210.502	105919	443784	103819	1442.44	38	187.475	12	273.619	24	1.18		1.18
361	prebiotic t1	t1	piglet 9	villus 9	194.751	640.51	264.51	99408.5	391683	169421	1558.82	22	90.4168	386.021	189.611	35127.2	109595	73193.9	895.25	18	64.4332	654.122	327.898	63997.2	132342	214485	1518.84	58	287.116	11	287.281	12	0		0
361	prebiotic t1	t1	piglet 9	villus 10	201.234	755.189	339.404	116305	477186	256314	1800.26	10	67.6699	263.783	155.998	17979.7	56049.6	41149.8	642.6	12	55.7607	397.316	208.975	30801.7	69565.5	83029.3	970.451	26	244.716	20	276.523	27	0.98		0.98
361	prebiotic t1	t1	piglet 9	villus 11	168.442	449.526	342.775	71868.3	237758	154086	1148.87		74.9789	226.82	129.112	17367	53401.1	29285.2	608.182		121.651	266.858	143.38	26159	101935	38262.2	721.614		310.6		231.086
361	prebiotic t1	t1	piglet 9	villus 12	160.999	504.951	348.375	62358.2	255272	175912	1192.75		104.196	251.585	150.472	26042.9	82312.5	37856.4	704.745		105.629	294.447	170.06	30203.1	97660.4	50073.7	773.689		263.85		239.651
361	prebiotic t1	t1	piglet 9	villus 13	137.413	420.838	258.431	60687.6	181582	108758	1128.06		76.9094	355.677	141.381	28214.8	85894.4	50285.9	893.834		97.3333	268.223	151.82	23041.1	81976	40721.7	706.795		240.83		253.803
361	prebiotic t1	t1	piglet 9	villus 14	116.698	382.274	223.376	43312.1	140078	85391	1008.14		89.5764	322.26	137.421	28468.3	90641.9	44285.4	783.987		76.5411	364.502	179.714	33797.8	87604.1	65506.1	881.054		250.102		247.734
361	prebiotic t1	t1	piglet 9	villus 15	109.143	484.452	284.373	46112.4	166026	137765	1171.68		73.026	267.266	126.452	18662.8	61284.5	33796.3	632.661		79.0431	316.15	170.253	23022.7	78466.9	53825.6	782.076		311.807		261.463
361	prebiotic t1	t1	piglet 9	villus 16	118.143	291.595	127.527	30606.7	108173	37186.1	755.921		137.98	252.407	113.96	27676.2	109357	28764.4	690.183		200.678	367.775	181.898	48615.2	231746	66897.6	1026.09		232.971		309.151
361	prebiotic t1	t1	piglet 9	villus 17	139.471	341.672	208.981	52132.5	149632	71403	934.515		103.101	431.073	132.691	35292.8	139554	57199.5	1004.51		120.303	240.852	120.499	32355.2	90982.4	29022.4	731.567		231.632		215.433
361	prebiotic t1	t1	piglet 9	villus 18	162.636	346.53	235.386	49914.3	176965	81568.4	929.499		93.5295	323.977	136.813	31095.3	95146.4	44324.2	799.469		75.4663	276.241	123.852	25063.9	65459.2	34213.1	741.856		269.357		199.358
361	prebiotic t1	t1	piglet 9	villus 19	163.382	319.466	231.549	41506.5	163892	73972.2	886.773		60.2514	261.618	159.136	19283.5	49495.4	41632.9	653.658		120.166	255.953	128.167	26292.1	96576.5	32804.8	698.445		242.631		171.963
361	prebiotic t1	t1	piglet 9	villus 20	146.031	270.265	213.396	26222.3	123927	57673.7	701.906		69.1063	228.759	129.153	14828.2	49639.2	29544.9	558.687		132.823	287.772	141.37	31325.7	120019	40682.3	789.88		232.964		272.101
367	prebiotic t1	t1	piglet 10	villus 1	198.816	499.85	147.312	79865.4	312048	73634	1405.34	54	98.2101	492.878	243.029	47330.8	151994	119784	1227.4	36	319.503	537.369	261.907	127448	539110	140741	1449.22	20	399.125	44	213.891	23	0	0	0	0
367	prebiotic t1	t1	piglet 10	villus 2	122.535	572.814	290.365	77910.6	220397	166325	1394.26	40	136.903	411.846	247.397	55568.2	177043	101890	1066.82	31	161.197	414.333	125.947	56870.6	209718	52184.1	1111.68	11	425.487	6	241.926	25	0	0	0	0
367	prebiotic t1	t1	piglet 10	villus 3	183.899	578.313	267.957	102655	333943	154963	1488.98	26	140.71	384.807	133.396	46736.4	170019	51331.5	1017.46	33	143.804	372.181	116.385	43642.6	168056	43316.4	979.48	18	360.253	8	189.344	10	1.67	0	1.67	0
367	prebiotic t1	t1	piglet 10	villus 4	90.9626	555.7	263.599	60259.9	158720	146482	1297.85	22	148.725	354.631	168.223	24209.4	165611	59657.1	839.786	19	332.291	517.309	228.153	133602	539757	118026	1519.46	14	309.235	42	204.841	30	3.09	0	3.09	0
367	prebiotic t1	t1	piglet 10	villus 5	136.023	630.515	337.071	92252.2	269300	212528	1577.63	73	106.104	512.913	167.128	50765.9	170886	85722.4	1240.42	44	154.995	398.97	129.039	60645.6	194173	51482.6	1159.64	13	305.476	7	210.591	10	4.17		4.17
367	prebiotic t1	t1	piglet 10	villus 6	237.78	655.089	379.174	112094	489108	248393	1550.46	11	136.099	341.444	160.905	39188.3	145916	54940.1	857.514	25	151.309	446.416	148.412	44827.9	212097	66253.4	1085.69	8	418.776	5	236.744	15	1.01		1.01
367	prebiotic t1	t1	piglet 10	villus 7	178.48	468.244	307.113	65121.2	262416	143804	1137.74	27	168.608	346.962	172.454	44555.5	183692	59835.2	912.609	5	39.0218	390.667	231.85	16184	47867.8	90576.1	890.848	21	272.129	10	253.521	18	0.81		0.81
367	prebiotic t1	t1	piglet 10	villus 8	191.066	580.696	279.374	92694.9	348386	162231	1424.49	54	157.693	474.946	183.975	55537.5	235173	87377.9	1109	15	116.385	319.021	129.286	22949.5	116586	41244.9	782.476	18	268.968	33	275.026	27	0.89		0.89
367	prebiotic t1	t1	piglet 10	villus 9	131.772	335.338	184.68	40580.8	138751	61930.2	872.738	53	161.689	352.876	182.314	45585.6	179157	64334.4	879.757	24	110.896	317.154	136.382	24487.5	110437	43254.1	755.269	7	315.179	6	276.86	16	0		0
367	prebiotic t1	t1	piglet 10	villus 10	161.747	266.978	83.3716	33147.4	135594	22258.4	851.418	26	145.524	331.232	123.417	41296	151355	40879.6	896.811	13	231.806	557.483	254.797	88916.1	405775	142045	1368.16	23	274.032	45	263.829	24	1.8		1.8
367	prebiotic t1	t1	piglet 10	villus 11	151.374	554.169	293.135	74953.6	263404	162446	1380.23		61.3432	437.133	204.868	44297.8	84199.5	89554.8	1206.86		228.623	420.649	125.152	86829.6	301973	52645.2	1295.66		323.633		241.946
367	prebiotic t1	t1	piglet 10	villus 12	172.644	482.23	279.054	67571.1	261418	134568	1197.73		296.839	392.695	176.262	88049.4	366021	69217	1183.55		316.12	410.198	225.777	110389	407170	92613.4	1326.18		277.728		253.569
367	prebiotic t1	t1	piglet 10	villus 13	188.324	588.071	273.97	103163	347749	161114	1485.35		245.076	384.372	170.432	67658.5	295789	65509.4	1147.97		56.0725	360.357	157.74	31359.2	63447.2	56842.8	883.834		368.468		271.706
367	prebiotic t1	t1	piglet 10	villus 14	162.999	480.156	318.632	66097.4	245752	152993	1168.17		172.849	499.594	271.329	70746.7	271154	135554	1322.15		111.09	372.053	131.238	35030.4	129780	48827.5	940.445		349.252		272.241
367	prebiotic t1	t1	piglet 10	villus 15	215.002	605.046	361.135	106637	408469	218503	1492.82		251.858	513.304	214.332	110190	405938	110017	1402.22		40.8688	339.805	163.408	32678.1	43606.4	55526.9	856.049		352.204		275.077
367	prebiotic t1	t1	piglet 10	villus 16	153.561	646.435	357.785	92442.9	311698	231285	1596.85		75.5893	495.497	172.966	52806.6	117606	85703.9	1173.72		329.828	411.772	114.219	91548.3	426456	47032.3	1268.36		285.707		265.639
367	prebiotic t1	t1	piglet 10	villus 17	106.544	579.45	260.698	58686.6	193854	151062	1306.69		170.574	513.161	249.801	60138.6	274850	128188	1191.38		157.339	427.032	159.146	58605.8	210973	67960.3	1117.44		289.81		268.74
367	prebiotic t1	t1	piglet 10	villus 18	228.128	614.219	285.819	100844	439979	175555	1555.97		229.975	501.375	210.307	109276	362053	105442	1375.13		131.573	460.795	260.674	59003.8	190372	120117	1111.05		304.444		279.458
367	prebiotic t1	t1	piglet 10	villus 19	186.41	561.419	274.691	92748.8	328613	154217	1546.86		230.69	459.777	260.003	83130.6	333047	119543	1193.71		116.283	459.182	252.072	52762.3	167661	115747	1129.15		236.339		252.146
367	prebiotic t1	t1	piglet 10	villus 20	110.83	629.571	345.54	61523.6	219094	217542	1460.28		291.28	628.752	316.417	147970	575070	198948	1664.01		153.973	387.132	241.964	51222.9	187169	93672.3	1006.16		254.181		292.906
336	prebiotic t1	t1	piglet 11	villus 1	114.209	551.162	336.797	57476.2	197655	185630	1287.65	22	66.0091	417.068	214.756	27758.3	86445	89567.9	931.568	18	210.675	333.983	182.092	46627.6	220936	60815.7	825.852	43	411.729	35	326.79	21	1.67	0	1.67	0
336	prebiotic t1	t1	piglet 11	villus 2	175.362	533.206	293.848	80326.6	293603	156681	1373.64	8	120.009	406.705	203.558	37439.6	153259	82788	961.57	32	295.253	401.874	202.411	51645.6	372575	81343.8	995.535	56	372.297	21	339.16	61	0.94	0	0.94	0
336	prebiotic t1	t1	piglet 11	villus 3	158.849	557.877	314.877	84558.1	278261	175662	1375.24	14	104.846	347.369	145.047	31339.9	114359	50384.9	868.078	27	171.754	269.468	62.7082	30078.2	145326	16897.8	776.071	22	407.671	4	379.996	49	2.75	0	2.75	0
336	prebiotic t1	t1	piglet 11	villus 4	83.0228	518.535	315.035	47006	135178	163357	1254.82	38	117.67	363.36	141.025	25139.9	134255	51242.7	864.836	10	252.598	211.627	89.5429	46627.6	167854	18949.7	825.852	48	407.443	27	343.867	30	6.32	0.97	6.32	0.97
336	prebiotic t1	t1	piglet 11	villus 5	142.916	454.073	222.179	51596.7	203768	100886	1087	16	76.7176	391.82	185.588	27860.5	94386.8	72717.1	901.349	21	174.263	371.894	155.326	51645.6	203495	57764.6	995.535	37	400.219	26	318.873	60	1.08		1.08
336	prebiotic t1	t1	piglet 11	villus 6	145.984	562.576	227.706	62067.9	257878	128102	1324.27	31	74.3548	294.866	164.905	17073.5	68843.6	48625	694.187	22	124.531	297.141	196.563	30078.2	116190	58407	776.071	32	273.976	40	304.369	46	1.11		1.11
336	prebiotic t1	t1	piglet 11	villus 7	211.526	543.587	261.323	82243.6	361046	142052	1320.34	34	141.899	523.597	249.019	47006.1	233296	130386	1201.22	33	150.481	299.069	160.519	36795	141313	48006.4	781.999	39	386.112	37	397.934	25	0.98		0.98
336	prebiotic t1	t1	piglet 11	villus 8	190.145	640.286	356.574	73328.3	382286	228309	1472.85	14	93.8445	303.345	89.6884	25355.6	89387.3	27206.6	715.428	30	158.059	350.413	167.656	49484.7	173912	58748.9	938.148	43	351.089	60	427.557	23	0		0
336	prebiotic t1	t1	piglet 11	villus 9	256.778	577.177	322.154	107076	465369	185940	1454.85	18	156.324	332.936	104.847	49633.4	163424	34907.2	928.373	24	88.21	326.489	172.902	29572.5	90430.8	56450.6	804.648	27	398.09	39	432.744	33	0		0
336	prebiotic t1	t1	piglet 11	villus 10	229.844	326.887	84.8499	41018.4	235917	27736.3	924.35	27	155.494	318	218.86	46974.7	155264	69597.5	888.114	16	308.153	280.449	136.973	67379.1	271363	38413.9	972.902	44	366.236	23	416.89	35	0.81		0.81
336	prebiotic t1	t1	piglet 11	villus 11	103.966	195.465	81.4439	15964	63810.2	15919.5	567.4		121.29	253.872	165.242	27411.3	96687.7	41950.4	707.883		202.533	413.32	147.637	68041.9	262852	61021.2	1133.72		420.975		296.393
336	prebiotic t1	t1	piglet 11	villus 12	79.671	197.295	71.6763	14099.9	49356.8	14141.4	540.617		127.67	277.64	174.243	34731.1	111301	48376.8	811.45		243.354	470.138	225.257	65002.8	359247	105902	1201.93		427.314		336.193
336	prebiotic t1	t1	piglet 11	villus 13	255.376	398.003	153.573	68694.2	319151	61122.5	1136.27		159.332	329.186	189.762	36602.7	164693	62466.8	929.821		202.84	479.466	218.69	85095.4	305380	104854	1297.93		458.641		400.143
336	prebiotic t1	t1	piglet 11	villus 14	188.325	522.894	326.497	78749.4	309208	170723	1346.75		73.6325	360.367	143.603	25447.5	83319	51749.8	858.633		228.71	225.626	98.8222	43699	162034	22296.9	797.751		487.953		322.13
336	prebiotic t1	t1	piglet 11	villus 15	142.594	535.364	353.842	55397.7	239706	189434	1236.91		135.462	312.918	155.151	34460	133100	48549.5	817.511		260.396	245.566	78.5327	65632.7	200786	19285	999.845		475.264		475.219
336	prebiotic t1	t1	piglet 11	villus 16	134.577	520.589	264.332	48756.4	219987	137608	1210.59		132.568	364.877	207.271	41142.2	151885	75628.5	923.319		185.553	711.044	208.537	104796	414279	148279	1663.16		433.27		470.271
336	prebiotic t1	t1	piglet 11	villus 17	152.594	558.599	335.447	70354.4	267649	187380	1361.4		138.885	304.248	165.192	31547.3	132682	50259.3	771.989		167.033	437.062	221.435	52237.2	229231	96780.7	1057.5		257.037		448.731
336	prebiotic t1	t1	piglet 11	villus 18	164.988	412.983	168.445	52246.3	213950	69564.9	1118.03		157.401	306.754	152.592	40210.3	151610	46808.3	863.884		157.548	411.919	183.883	55339.1	203776	75744.8	1078.04		355.533		398.763
336	prebiotic t1	t1	piglet 11	villus 19	172.247	596.054	496.781	98247.3	322379	296109	1499.65		163.976	307.578	175.156	39807.5	158367	53874.2	849.846		225.752	433.841	229.404	80052	307532	99524.7	1157.5		478.64		470.722
336	prebiotic t1	t1	piglet 11	villus 20	213.868	669.948	484.44	100256	449901	324550	1590.92		84.5898	277.441	155.929	20925	73691.7	43261	702.419		182.887	382.041	229.7	50047	219393	87754.9	984.134		407.855		470.833
343	prebiotic t1	t1	piglet 12	villus 1	197.984	692.65	374.023	124768	430599	259067	1731	19	109.421	433.807	185.279	33006.7	149048	80375.3	1000.14	25	257.126	374.979	185.614	74779.5	302749	69601.6	1060.16	16	340.612	32	451.14	48	0.98	0	0.98	0
343	prebiotic t1	t1	piglet 12	villus 2	318.546	605.019	392.913	101787	605161	237720	1515.61	30	82.7313	533.899	195.465	50998.6	138694	104359	1263.82	22	116.024	362.93	189.884	36012.3	132221	68914.3	902.666	6	346.591	23	399.497	38	0.89	3.39	0.89	3.39
343	prebiotic t1	t1	piglet 12	villus 3	270.149	640.328	463.916	144511	543170	297058	1637.44	4	129.012	412.248	204.115	46925.7	167001	84146.1	1011.41	28	189.134	495.816	310.954	72340.8	294455	154176	1170.49	14	349.041	38	329.751	49	1.49	0	1.49	0
343	prebiotic t1	t1	piglet 12	villus 4	89.6449	624.871	332.787	60982.2	175892	207949	1427.74	7	83.4754	428.438	151.65	31825.1	112299	64972.6	981.127	25	140.52	314.195	180.652	44162.3	138634	56759.9	877.245	35	532.232	6	309.428	20	0	1.27	0	1.27
343	prebiotic t1	t1	piglet 12	villus 5	182.002	681.96	453.501	110358	389730	309270	1643.06	13	99.2791	307.495	162.244	25072.3	95857.2	49889.2	772.141	22	157.018	470.135	282.511	57635.8	231794	132818	1115.71	31	389.191	35	343.349	21	4.59	2.44	4.59	2.44
343	prebiotic t1	t1	piglet 12	villus 6	122.32	550.258	465.085	57787.8	211347	255917	1245.29	17	98.9879	543.236	210.827	49143	168850	114529	1277.57	26	204.514	500.167	268.145	75065	321195	134117	1249.01	32	366.903	14	335.292	15	1.98		1.98
343	prebiotic t1	t1	piglet 12	villus 7	118.969	655.102	478.84	86314.2	244723	313689	1520.59	31	132.655	341.012	182.135	44743.9	142044	62110.3	919.357	30	233.64	449.974	220.628	79963.1	330114	99277	1217.08	44	448.542	18	323.68	45	2.48		2.48
343	prebiotic t1	t1	piglet 12	villus 8	230.787	581.05	365.639	73809.4	421070	212454	1342.4	21	105.849	407.168	204.139	42974.2	135329	83118.9	988.274	31	225.956	376.783	194.711	66135.6	267328	73363.6	1038.24	32	372.233	34	434.006	20	0.72		0.72
343	prebiotic t1	t1	piglet 12	villus 9	171.87	539.216	298.911	70454.9	290999	161178	1306.32	6	126.022	447.03	231.658	47459.2	176894	103558	1073.45	16	278.547	332.623	170.57	81750.8	290924	56735.3	1125.95	10	289.293	10	584.556	18	0.9		0.9
343	prebiotic t1	t1	piglet 12	villus 10	258.793	554.693	382.455	106702	450750	212145	1409.72	35	118.05	454.8	249.797	45187.2	168584	113608	1081.72	17	150.435	360.496	215.906	43050.6	170286	77833.3	904.757	36	429.786	41	464.585	12	2.75		2.75
343	prebiotic t1	t1	piglet 12	villus 11	216.229	576.724	369.827	102342	391571	213288	1451.96		122.665	421.777	222.049	50299.5	162455	93655.3	1025.36		154.05	403.022	229.46	48517.5	194949	92477.3	1030.8		391.602		532.034
343	prebiotic t1	t1	piglet 12	villus 12	215.34	647.049	392.536	129547	437514	253990	1625.06		109.269	329.407	153.015	32250	113022	50404.1	845.15		106.462	423.096	363.788	38772.9	141438	153917	998.525		442.381		479.816
343	prebiotic t1	t1	piglet 12	villus 13	158.005	466.176	328.524	60592.3	231287	153150	1160.31		99.1827	422.126	238.491	44681.1	131464	100673	1027.2		196.106	359.392	236.09	59047.7	221304	84848.8	983.875		394.96		439.75
343	prebiotic t1	t1	piglet 12	villus 14	190.145	667.86	345.471	110189	398749	230727	1627.4		118.369	569.025	282.485	64641.6	211494	160741	1346.06		162.785	374.853	220.346	44103.3	191605	82597.4	908.317		394.968		400.937
343	prebiotic t1	t1	piglet 12	villus 15	125.695	540.188	257.58	54651.4	213202	139142	1287.18		132.7	373.455	195.132	41190.7	155610	72873	934.373		270.88	318.378	172.758	74716.7	270801	55002.2	1059.33		405.68		394.009
343	prebiotic t1	t1	piglet 12	villus 16	163.908	525.675	292.489	69990.4	270550	153754	1269.76		134.546	440.536	242.807	46350.3	186116	106965	1090.37		117.286	345.257	299.534	33316.8	127151	103416	849.632		391.484		311.059
343	prebiotic t1	t1	piglet 12	villus 17	131.236	605.091	270.734	63693.2	249347	163819	1375.31		104.723	321.823	158.245	34105.6	105825	50926.9	911.722		280.69	342.231	200.393	91157.9	301631	68580.7	1165.71		399.546		213.795
343	prebiotic t1	t1	piglet 12	villus 18	230.189	484.623	246.26	88095.7	350282	119343	1322.52		123.453	517.998	209.003	60336.9	200798	108263	1286.81		147.714	365.362	204.481	50344.4	169463	74709.6	986.094		331.789		188.653
343	prebiotic t1	t1	piglet 12	villus 19	118.953	386.943	237.991	43644.5	144528	92089	942.618		162.187	521.411	201.99	55630.9	265538	105320	1251.8		200.484	424.31	251.794	64232.3	267111	106839	1063.14		366.534		171.555
343	prebiotic t1	t1	piglet 12	villus 20	99.1214	421.107	227.161	43626.5	131066	95658.9	1049.03		116.55	343.337	176.783	37323.6	125650	60696.3	947.24		216.407	543.933	319.538	79786.6	369613	173807	1376.94		367.924		186.958
430	pre-pro t1	t1	piglet 13	villus 1	121.846	577.32	347.271	60079.1	220880	200486	1313.42	52	209.717	455.506	170.668	76995.8	299956	77740.2	1247.73	21	159.826	430.144	150.157	61436.3	215869	64589.3	1088.58	15	268.57	42	343.566	31	0.89	0	0.89	0
430	pre-pro t1	t1	piglet 13	villus 2	188.452	627.094	323.227	106597	371076	202694	1560.78	17	98.1193	622.289	239.145	72509.8	191724	148817	1466.73	50	135.238	240.221	142.877	20285.2	102009	34322	672.688	28	229.948	43	334.186	7	0	0	0	0
430	pre-pro t1	t1	piglet 13	villus 3	222.307	668.529	315.636	114139	466663	211012	1614.58	14	74.1605	487.002	231.269	39760.9	113405	112628	1164.21	24	100.468	413.596	185.129	48068.1	130477	76568.7	1050.27	47	251.048	85	305.968	5	0.99	0	0.99	0
430	pre-pro t1	t1	piglet 13	villus 4	246.489	730.87	423.895	128969	565675	309812	1731.11	10	181.073	418.027	198.168	50258.9	237677	82839.5	1098.74	19	72.0711	385.653	189.016	40946.7	87274.6	72894.8	952.692	34	290.509	6	358.154	44	1.55	0	1.55	0
430	pre-pro t1	t1	piglet 13	villus 5	221.576	515.384	377.599	94250.8	358578	194608	1303.68	18	125.246	401.109	150.006	43996.2	157745	60168.9	1038.95	38	175.019	414.991	134.887	79974	228062	55976.9	1197.77	30	346.477	12	377.915	13	1.01		1.01
430	pre-pro t1	t1	piglet 13	villus 6	130.208	473.64	284.104	45980.7	193649	134563	1090.51	6	179.086	487.72	299.985	51886.6	274259	146309	1183.53	22	165.182	287.071	130.648	34984.6	148896	37505.3	754.424	26	366.173	13	394.368	15	0		0
430	pre-pro t1	t1	piglet 13	villus 7	99.1873	466.669	267.997	42883	145343	125066	1096.7	20	125.396	334.593	185.961	31912	131743	62221.4	814.857	66	118.048	373.273	146.084	45103.6	138361	54529.3	1001.76	28	348.913	31	372.419	33	0.86		0.86
430	pre-pro t1	t1	piglet 13	villus 8	205.618	561.473	280.585	107712	362509	157541	1457.84	17	161.189	361.196	144.745	42906.7	182813	52281.4	918.176	32	170.128	422.371	143.686	78409.6	225632	60688.8	1184.2	26	399.522	41	414.108	18	0		0
430	pre-pro t1	t1	piglet 13	villus 9	164.085	564.571	287.006	63898.1	290882	162035	1345.93	15	148.481	349.088	136.459	43234.3	162755	47636.1	898.11	17	159.353	279.087	148.278	35132.4	139646	41382.5	757.209	44	384.51	42	405.283	27	0		0
430	pre-pro t1	t1	piglet 13	villus 10	181.686	660.712	344.068	93556.9	376933	227330	1520.73	17	134.692	428.041	167.704	48274.4	181033	71784.4	1038.89	47	107.039	388.891	157.316	45087.1	130707	61178.8	996.461	32	322.858	13	387.557	9	0.85		0.85
430	pre-pro t1	t1	piglet 13	villus 11	239.702	610.304	277.607	108366	459354	169425	1543.04		164.653	450.869	270.723	62318.6	233105	122060	1166.7		128.11	338.992	146.031	44452.6	136365	49503.4	949.893		385.114		419.961
430	pre-pro t1	t1	piglet 13	villus 12	166.762	636.699	316.903	78509.2	333396	201771	1416.66		112.16	407.149	295.004	39006	143390	120111	1014.61		113.84	271.363	150.336	29004.1	97000.6	40795.6	748.99		371.494		418.615
430	pre-pro t1	t1	piglet 13	villus 13	221.239	464.83	252.079	72013.7	322913	117174	1209.09		105.695	468.908	294.378	50867.4	155623	138037	1109.67		182.374	300.842	176.075	43284.3	172279	52970.8	842.471		303.402		412.193
430	pre-pro t1	t1	piglet 13	villus 14	205.46	635.154	314.551	108411	409767	199788	1547.52		93.8316	293.433	177.361	25947.1	86454.5	52043.5	740.564		215.046	312.878	194.358	60475.2	211269	60810.4	995.162		279.425		426.545
430	pre-pro t1	t1	piglet 13	villus 15	232.285	612.999	245.876	106391	447105	150722	1538.32		155.524	392.41	224.96	42411	191631	88276.4	943.749		175.654	295.002	166.747	45131.9	162709	49190.5	843.852		313.104		406.876
430	pre-pro t1	t1	piglet 13	villus 16	148.018	532.15	224.85	56847.4	247332	119654	1234.94		118.214	404.685	207.135	34846.8	150216	83824.6	960.264		108.086	267.035	146.511	24078.7	90629.1	39123.5	710.259		319.108		415.719
430	pre-pro t1	t1	piglet 13	villus 17	101.892	481.23	285.097	42243.9	153965	137197	1110.05		113.69	385.436	222.264	35063.9	137595	85668.5	942.658		103.806	382.612	163.812	37359.5	124712	62676.4	907.904		310.416		388.841
430	pre-pro t1	t1	piglet 13	villus 18	128.265	474.956	295	43587.4	191289	140112	1088.88		112.824	411.091	215.62	34312.4	145636	88639.6	966.105		172.023	339.294	129.482	48343.3	183271	43932.6	896.257		319.112		369.867
430	pre-pro t1	t1	piglet 13	villus 19	198.228	556.968	282.764	102300	346678	157490	1443.68		142.98	451.922	263.379	55858.5	202893	119027	1074.39		92.8143	176.048	127.762	13374.8	51306.8	22492.2	469.021		274.051		325.307
430	pre-pro t1	t1	piglet 13	villus 20	113.535	573.603	342.876	60723.5	204489	196675	1330.92		134.382	523.621	263.978	63516.2	220947	138225	1294.9		162.267	269.474	124.053	37149.9	137302	33429.1	767.429		213.114		331.508
424	pre-pro t1	t1	piglet 14	villus 1	166.967	709.859	278.262	102719	372162	197527	1665.88	21	129.482	370.359	249.238	46045.8	150578	92307.4	976.769	18	149.575	491.388	148.115	85608.9	230788	72782.1	1311.19	14	287.972	18	417.519	28	0	0	0	0
424	pre-pro t1	t1	piglet 14	villus 2	79.7464	649.627	257.261	55726.3	162669	167124	1427.22	25	74.825	452.358	255.91	42974.2	106282	115763	1104.77	10	310.353	657.289	438.876	159473	640534	288468	1759.67	17	279.11	26	430.492	26	0	1.49	0	1.49
424	pre-pro t1	t1	piglet 14	villus 3	161.212	702.574	260.37	103079	355647	182929	1647.78	14	152.03	404.458	295.44	50828.7	193078	119493	989.168	7	314.121	537.104	344.512	157643	529767	185038	1590.86	32	285.671	5	411.523	31	0	2.6	0	2.6
424	pre-pro t1	t1	piglet 14	villus 4	121.965	569.957	247.413	54878.5	218276	141015	1283.91	38	191.649	436.928	277.885	67116.1	262934	121416	1174.37	22	129.197	369.499	272.366	39249.2	149898	100639	913.876	20	300.826	23	448.256	10	0.97	0	0.97	0
424	pre-pro t1	t1	piglet 14	villus 5	94.1003	458.431	226.365	37474.2	135455	103773	1093.35	14	119.575	319.117	205.371	30858.3	119818	65537.5	828.293	18	102.175	337.185	243.888	29459.2	108178	82235.4	802.05	28	326.86	20	418.447	14	2.2	1.18	2.2	1.18
424	pre-pro t1	t1	piglet 14	villus 6	103.5	406.726	233.116	33961.6	132182	94814.3	957.047	18	130.262	394.598	207.611	48387.7	161400	81923	974.742	5	353.605	376.216	107.32	99920.7	417720	40375.4	1295.78	10	344.794	28	436.646	22	0.9		0.9
424	pre-pro t1	t1	piglet 14	villus 7	109.197	520.332	248.13	62356.8	178411	129110	1304.62	9	121.356	325.559	174.878	30586.4	124057	56933.2	788.015	13	206.255	315.964	150.849	43422.1	204631	47662.8	887.698	10	360.725	15	405.129	20	1.02		1.02
424	pre-pro t1	t1	piglet 14	villus 8	69.6692	317.214	223.711	24923.2	69394.1	70964.2	762.794	32	61.4873	402.912	205.621	23455.1	77790.2	82847.1	891.724	6	409.129	393.6	202.923	120223	505644	79870.2	1381.64	50	338.808	44	379.45	24	0		0
424	pre-pro t1	t1	piglet 14	villus 9	129.451	384.072	263.828	41941.8	156116	101329	945.604	7	195.706	373.789	201.466	61214	229700	75305.9	1030.85	12	237.078	343.298	163.42	67090.6	255560	56101.9	1014.65	12	327.185	9	400.966	20	1.18		1.18
424	pre-pro t1	t1	piglet 14	villus 10	169.123	371.571	251.641	60996.3	197321	93502.5	1119.66	10	69.8062	344.738	194.382	19998.2	75563.7	67010.8	769.427	16	82.6367	393.549	183.595	37495.5	102118	72253.7	982.706	17	339.748	12	398.288	17	0		0
424	pre-pro t1	t1	piglet 14	villus 11	128.267	399.214	164.843	46497.6	160786	65807.5	1063.91		158.592	314.869	209.135	42820.3	156798	65850	837.58		416.362	446.45	187.857	170012	583677	83868.6	1607.52		343.355		376.141
424	pre-pro t1	t1	piglet 14	villus 12	202.227	650.695	253.378	101194	413186	164872	1694.61		117.193	376.519	238.37	34539.9	138554	89750.8	898.88		190.825	413.789	282.794	68144.7	247938	117017	1109.17		342.611		358.776
424	pre-pro t1	t1	piglet 14	villus 13	153.477	613.468	265.802	89774.3	295640	163061	1575.64		129.369	385.659	150.539	42515.3	156662	58056.7	1010.94		473.648	433.199	209.684	155244	644276	90835	1580.22		362.473		343.201
424	pre-pro t1	t1	piglet 14	villus 14	159.207	517.25	385.008	63706.9	258578	199145	1263.39		132.145	427.602	222.927	45430.7	177427	95324	1031.99		305.506	334.578	171.703	96530.4	320957	57448.3	1260.1		369.237		402.146
424	pre-pro t1	t1	piglet 14	villus 15	196.657	425.735	285.521	70301	262892	121556	1119.37		133.962	412.269	208.582	40389.2	173416	85991.8	1069.6		426.218	405.453	221.974	132686	542628	90000.1	1439.62		355.624		395.557
424	pre-pro t1	t1	piglet 14	villus 16	95.3399	442.527	260.62	38172.9	132478	115332	1022.47		139.469	438.594	221.246	42268.9	192075	97037.3	1044.03		164.39	494.425	143.333	89074.7	255214	70867.4	1335.33		317.734		412.867
424	pre-pro t1	t1	piglet 14	villus 17	67.9358	384.444	288.235	28737.4	82008.8	110810	894.221		95.2238	376.239	171.419	38785.1	112497	64494.7	943.372		384.208	540.724	314.941	170318	652337	170296	1687.3		319.903		421.34
424	pre-pro t1	t1	piglet 14	villus 18	86.3192	356.197	235.157	28582.1	96544.4	83762.3	840.4		92.4971	376.067	213.759	36380.9	109225	80387.8	930.616		121.7	364.637	280.877	36354.5	139341	102418	897.689		326.825		425.718
424	pre-pro t1	t1	piglet 14	villus 19	87.2607	303.798	212.404	21493.7	83240.3	64528	705.324		109.807	470.198	195.911	48538.3	162122	92116.8	1094.35		198.249	255.545	79.9604	35062	159077	20433.5	772.097		289.595		405.951
424	pre-pro t1	t1	piglet 14	villus 20	64.8137	453.414	217.324	29167.9	92276.6	98538	1029.97		86.608	398.434	196.482	29219.8	108354	78285.1	941.631		108.249	154.737	45.7061	15955	52595.1	7072.42	512.984		302.593		369.658
427	pre-pro t1	t1	piglet 15	villus 1	201.516	580.682	300.346	84896.1	367432	174405	1456.92	15	232.541	304.374	108.976	56259.7	222248	33169.6	927.482	34	243.924	221.198	128.127	32540.3	169420	28341.3	731.341	30	340.292	37	290.169	9	0	3.64	0	3.64
427	pre-pro t1	t1	piglet 15	villus 2	153.655	610.447	295.563	80147.2	294526	180426	1434.59	12	136.908	480.838	231.015	65705.6	206709	111081	1200.91	18	226.459	410.487	175.383	80611.2	291889	71992.2	1123.69	41	346.43	25	354.622	43	1.02	9.52	1.02	9.52
427	pre-pro t1	t1	piglet 15	villus 3	195.313	638.244	265.38	71802.7	391424	169377	1481.63	7	213.582	495.82	155.721	71827.7	332521	77209.4	1304.93	31	340.546	290.697	141.236	90612.7	310846	41056.9	1151.88	35	353.898	38	357.722	21	0	0	0	0
427	pre-pro t1	t1	piglet 15	villus 4	173.097	483.79	279.152	76541.6	262951	135051	1239.58	10	116.961	371.952	214.377	36796.8	136602	79737.8	886.023	27	326.657	292.297	100.3	79863.5	299809	29317.3	1137.23	40	372.549	8	309.636	26	0	5.56	0	5.56
427	pre-pro t1	t1	piglet 15	villus 5	246.031	729.268	343.03	91472.8	563387	250161	1679.65	32	109.958	410.734	227.639	44818.5	141814	93498.8	1064.53	35	299.608	524.863	222.01	148772	493775	116525	1538.97	56	365.4	36	273.231	21	0.83	2.04	0.83	2.04
427	pre-pro t1	t1	piglet 15	villus 6	131.262	617.964	272.742	79405.6	254701	168545	1476.01	4	108.096	354.111	191.306	33599.1	120193	67743.5	877.156	22	446.732	558.641	250.105	185207	783627	139719	1722.18	15	338.761	29	241.326	12	0		0
427	pre-pro t1	t1	piglet 15	villus 7	112.148	595.595	358.698	78774.5	209735	213639	1477.75	9	148.018	366.673	244.003	45809.3	170422	89469.3	961.387	31	222.344	620.875	178.189	105312	433470	110633	1567.27	66	282.073	37	391.533	22	0.85		0.85
427	pre-pro t1	t1	piglet 15	villus 8	111.594	514.393	368.451	53160.7	180246	189529	1183.23	7	174.38	403.379	142.736	63310.4	220871	57576.7	1206.2	39	264.28	579.495	332.662	139601	480888	192776	1585.86	46	270.484	53	276.245	16	0		0
427	pre-pro t1	t1	piglet 15	villus 9	163.196	689.124	467.688	107128	353131	322295	1667.99	12	203.407	419.459	95.3522	56022.3	267908	39996.4	1075.41	20	357.945	625.953	329.799	175638	703538	206439	1680.72	11	325.559	39	302.729	24	0		0
427	pre-pro t1	t1	piglet 15	villus 10	251.046	639.463	409.681	95322.9	504078	261976	1591.07	15	117.525	378.908	216.24	37195.2	139828	81935	937.835	21	269.508	414.731	220.703	86233.4	350968	91532.3	1215.71	38	322.71	37	307.85	13	0.8		0.8
427	pre-pro t1	t1	piglet 15	villus 11	91.3593	694.65	318.825	75861.9	199273	221472	1572.16		105.165	255.157	97.4367	25718.1	84257.6	24861.7	673.278		313.255	435.311	248.888	118183	428181	108344	1338.4		349.399		301.242
427	pre-pro t1	t1	piglet 15	villus 12	187.329	736.693	483.898	120099	433333	356485	1766.04		102.247	237.59	97.1791	26664.6	76279.9	23088.8	667.087		260.882	367.312	173.686	72051.9	300891	63797.1	1055.06		306.149		367.618
427	pre-pro t1	t1	piglet 15	villus 13	106.99	449.295	232.238	49278	150940	104343	1053.14		118.255	336.842	170.366	36561.3	125076	57386.2	872.421		223.955	418.023	240.665	81333.5	293961	100603	1187.98		389.85		373.631
427	pre-pro t1	t1	piglet 15	villus 14	145.82	579.215	243.967	69401.8	265208	141309	1346.54		137.985	398.625	255.033	44769.4	172714	101662	1008.32		242.749	355.884	173.686	71982.5	271266	61812.1	1077.06		381.078		398.747
427	pre-pro t1	t1	piglet 15	villus 15	115.178	517.323	239.276	53426.4	187094	123783	1251.49		119.201	413.236	253.637	42463.4	154671	104812	996.258		263.932	223.843	132.441	48209.7	185509	29646	842.845		364.584		384.812
427	pre-pro t1	t1	piglet 15	villus 16	176.309	681.514	457.849	97888	377293	312031	1608.76		87.5828	275.581	172.521	22658.7	75787.6	47543.5	729.319		266.925	387.915	173.753	68751.8	325128	67401.3	1128.26		374.615		320.545
427	pre-pro t1	t1	piglet 15	villus 17	90.5948	687.849	327.183	69628.8	195671	225052	1556.8		147.946	267.959	162.952	29764.1	124481	43664.5	722.044		290.329	357.088	164.49	75515.4	325534	58737.5	1170.22		389.081		306.789
427	pre-pro t1	t1	piglet 15	villus 18	97.1637	675.317	286.15	70881.7	206035	193242	1530.07		162.819	293.217	163.88	38877.6	149907	48052.5	825.844		65.1051	383.705	175.759	41822.8	78440.9	67439.6	944.692		458.914		315.412
427	pre-pro t1	t1	piglet 15	villus 19	111.044	562.189	291.707	59984.2	196023	163995	1303.7		115.31	278.631	155.158	28792.6	100885	43231.9	747.537		246.485	433.312	181.63	78416.6	335367	78702.5	1198.3		540.423		296.892
427	pre-pro t1	t1	piglet 15	villus 20	160.813	521.535	311.516	62716	263351	162467	1232.54		135.494	289.179	182.738	32347.7	123031	52844	764.921		138.342	232.677	118.953	30460.4	101073	27677.7	726.347		592.748		341.504
437	pre-pro t1	t1	piglet 16	villus 1	97.552	588.29	308.197	56550	180201	181309	1328.35	20	130.037	400.827	294.287	48177.2	163664	117958	996.113	21	273.356	468.595	243.674	103807	402213	114184	1309.88	53	306.861	46	218.023	19	4.9		4.9
437	pre-pro t1	t1	piglet 16	villus 2	171.87	696.58	288.125	87894.1	375924	200702	1607.01	11	52.5983	473.474	366.955	32514.8	78198.4	173744	1076.31	15	475.325	240.79	92.2355	81701.7	359384	22209.4	1224.07	36	319.94	39	230.29	33	5.41		5.41
437	pre-pro t1	t1	piglet 16	villus 3	89.0813	660.112	333.738	63415.2	184643	220304	1528.68	30	62.3205	460.918	314.105	36047.2	90195.3	144777	1092.18	7	360.212	229.443	82.0906	64089.3	259515	18835.1	1037.61	33	358.435	5	231.312	16	4.08		4.08
437	pre-pro t1	t1	piglet 16	villus 4	105.838	435.131	249.731	32659.2	144607	108666	996.037	11	82.5941	359.944	262.56	24068.8	93350	94507.1	798.662	12	282.506	226.479	96.3371	42085.7	200903	21818.3	875.059	35	346.667	17	184.656	30	7.22		7.22
437	pre-pro t1	t1	piglet 16	villus 5	96.3252	511.615	236.127	42215.1	154744	120806	1163.38	13	112.095	365.847	239.119	35169.2	128771	87480.9	904.052	19	269.239	273.863	128.479	69154	231527	35185.6	1041.07	21	356.534	21	199.155	27	4.55		4.55
437	pre-pro t1	t1	piglet 16	villus 6	100.639	582.673	342.455	48773.4	184129	199539	1294.31	5	55.0069	390.406	247.403	26874.2	67431.5	96587.7	878.713	20	392.983	305.722	180.449	103283	377250	55167.1	1251.13	15	364.568	22	200.865	26	4.67		4.67
437	pre-pro t1	t1	piglet 16	villus 7	179.377	532.147	214.703	81702.6	299728	114253	1304.43	22	149.799	405.452	280.267	55425.1	190712	113635	1018.45	17	357.131	297.641	115.228	73517.6	333771	34296.6	1178.41	17	372.134	25	219.16	22	4.42		4.42
437	pre-pro t1	t1	piglet 16	villus 8	148.31	430.604	244.135	50846.2	200529	105126	1029.31	26	122.572	348.486	230.139	43098.8	134124	80200.2	889.938	23	325.048	316.455	113.21	71373.1	322990	35826	1110.45	29	424.287	24	239.18	24	5.79		5.79
437	pre-pro t1	t1	piglet 16	villus 9	126.99	454.026	289.769	44887.4	181042	131563	1078.03	18	112.806	310.962	236.491	34022.1	110146	73539.7	792.22	28	334.198	307.618	131.256	75548.4	322808	40376.6	1171.67	48	435.818	13	223.614	22	2.04		2.04
437	pre-pro t1	t1	piglet 16	villus 10	96.477	304.669	210.789	25986.7	92295.6	64220.7	749.674	30	46.8929	354.946	238.958	28524	52263.6	84817.3	846.941	28	327.751	403.738	177.505	114372	415502	71665.7	1452.73	32	413.144	39	225.418	29	3.8		3.8
437	pre-pro t1	t1	piglet 16	villus 11	100.305	395.46	240.8	39872.3	124553	95226.7	960.89		74.0033	330.235	240.474	32559.2	76737	79412.9	819.466		255.116	384.369	188.206	83877.4	307904	72340.6	1189.23		414.639		246.434
437	pre-pro t1	t1	piglet 16	villus 12	132.938	517.596	308.73	57312.4	216058	159797	1188.73		136.626	404.374	263.704	55145.7	173478	106635	1042.57		305.833	314.294	126.151	70447.9	301821	39648.3	1129.83		410.354		224.793
437	pre-pro t1	t1	piglet 16	villus 13	99.6966	577.439	290.739	67195.9	180766	167884	1372.83		128.733	337.693	242.916	44084.4	136503	82030.9	904.074		369.741	323.777	126.01	88766.5	375901	40798.9	1268.46		369.368		183.839
437	pre-pro t1	t1	piglet 16	villus 14	171.302	524.319	231.929	77018.4	282024	121605	1337.78		107.048	310.563	223.445	33297.9	104390	69393.9	797.867		316.631	402.305	157.483	107712	399980	63356.3	1468.95		384.097		222.514
437	pre-pro t1	t1	piglet 16	villus 15	207.382	640.696	367.526	95921	417208	235473	1542.98		95.6196	351.509	247.545	34802.4	105539	87014.2	881.117		215.154	197.243	65.9684	40434	133254	13011.8	794.211		429.688		236.105
437	pre-pro t1	t1	piglet 16	villus 16	289.702	610.239	270.166	130216	555113	164866	1579.23		85.8898	315.771	240.599	26824.6	85161.4	75974	777.724		277.621	449.856	185.882	97698.3	392153	83620	1383.25		329.887		238.011
437	pre-pro t1	t1	piglet 16	villus 17	152.053	608.983	305.91	73321.7	290757	186294	1418.04		55.8629	391.741	254.291	23321.5	68715	99616	881.809		198.159	335.127	158.071	53462.3	208522	52973.8	940.63		354.651		211.265
437	pre-pro t1	t1	piglet 16	villus 18	215.887	635.408	358.797	101172	430735	227983	1555.54		73.1117	372.151	278.984	29914.2	85435	103824	911.765		261.837	414.527	204.565	97003.9	340810	84797.5	1231.3		333.533		220.417
437	pre-pro t1	t1	piglet 16	villus 19	111.75	468.705	219.816	50216.9	164466	103029	1167.1		153.78	398.505	261.272	43805.9	192426	104118	977.241		187.326	303.66	143.982	44997.9	178613	43721.5	910		328.512		246.939
437	pre-pro t1	t1	piglet 16	villus 20	134.531	546.192	353.298	79950.8	230726	192969	1341.99		88.6391	239.377	165.128	16378.5	66625	39527.8	588.025		263.653	379.197	185.496	70622.5	313926	70339.4	1060.09		217.057		248.727
440	pre-pro t1	t1	piglet 17	villus 1	135.684	515.402	360.756	59563.8	219586	185934	1248.63	18	106.188	519.548	315.43	50616.1	173234	163881	1192.85	19	150.308	402.477	224.613	52824.4	189956	90401.6	1034	70	281.817	31	219.029	22	2.75	0	2.75	0
440	pre-pro t1	t1	piglet 17	villus 2	114.475	611.426	258.703	64829.7	219778	158178	1408.65	13	147.328	468.3	242.931	55231	216640	113764	1186.59	37	127.804	408.326	216.145	35436.3	163863	88257.7	1014.32	62	286.051	6	207.968	14	2.04	0	2.04	0
440	pre-pro t1	t1	piglet 17	villus 3	100.391	439.047	296.834	31869	138399	130324	984.59	5	58.4164	442.693	239.737	24819.2	81202.1	106130	994.002	21	208.075	499.739	239.209	84803.7	326508	119542	1283.08	61	271.379	8	188.098	20	4.04	1.3	4.04	1.3
440	pre-pro t1	t1	piglet 17	villus 4	87.7385	417.999	231.527	43067.4	115158	96777.8	1077.4	15	80.8093	323.553	199.03	22144.9	82098.7	64396.8	758.538	8	142.244	441.847	242.957	51436.9	197349	107350	1044.71	35	280.918	21	164.955	23	4.85	0	4.85	0
440	pre-pro t1	t1	piglet 17	villus 5	105.994	492.486	324.187	45416.8	163909	159657	1134.32	12	85.6227	299.573	162.732	20901.9	80541.9	48750	727.729	29	172.248	390.053	214.778	53090.1	210963	83774.7	1025.24	42	297.251	16	189.144	5	0.91		0.91
440	pre-pro t1	t1	piglet 17	villus 6	118.77	495.953	287.062	52573.2	184959	142369	1213.29	17	109.406	366.383	163.315	33449.1	125865	59835.8	867.766	15	138.852	406.399	223.088	53146.9	177189	90662.9	1056.7	37	266.603	25	241.119	27	1.96		1.96
440	pre-pro t1	t1	piglet 17	villus 7	180.248	617.719	344.652	81238.9	349616	212898	1497.32	12	103.747	383.768	272.627	33835.6	125018	104626	901.491	21	123.414	394.596	235.997	43433.3	152913	93123.5	958.123	38	263.829	6	218.941	22	2.83		2.83
440	pre-pro t1	t1	piglet 17	villus 8	104.077	656.265	438.868	62125.5	214468	288013	1503.6	10	96.2002	371.95	260.86	40801.3	112354	97026.8	928.199	23	132.35	486.456	284.882	54936.7	202160	138583	1157.98	47	256.664	16	239.258	10	3.15		3.15
440	pre-pro t1	t1	piglet 17	villus 9	147.091	713.733	292.98	104154	329649	209109	1703.42	22	125.889	470.606	401.445	49727.4	186026	188923	1101.31	25	130.949	494.669	288.945	70878.3	203398	142932	1245.58	31	247.248	22	228.431	4	2.44		2.44
440	pre-pro t1	t1	piglet 17	villus 10	163.601	737.416	457.973	118436	378817	337717	1767.26	20	95.7925	307.058	249.985	26968.3	92359.4	76759.9	748.703	18	185.323	463.116	323.569	79329.3	269494	149850	1225.74	21	253.82	21	249.024	6	2.86		2.86
440	pre-pro t1	t1	piglet 17	villus 11	181.059	606.018	421.195	96467.3	344537	255252	1521.9		142.761	349.719	241.656	44443.6	156768	84511.7	914.533		140.336	481.359	316.225	62644.9	212114	152218	1158.18		297.879		230.332
440	pre-pro t1	t1	piglet 17	villus 12	168.389	564.369	399.106	64087.5	298405	225243	1405.91		64.3961	494.691	266.275	35597.5	100028	131724	1099.68		90.1284	644.957	316.934	56149.5	182525	204408	1418.29		302.582		240.093
440	pre-pro t1	t1	piglet 17	villus 13	170.718	638.865	439.187	112458	342465	280581	1636.6		93.8121	368.944	239.255	30656.7	108680	88271.8	880.251		71.6515	599.693	296.956	53164.9	134922	178082	1367.87		283.728		238.517
440	pre-pro t1	t1	piglet 17	villus 14	169.908	662.238	449.01	116103	353312	297352	1656.51		114.922	469.93	227.905	37422.1	169577	107099	1064.72		97.4474	583.379	379.205	55904.8	178505	221221	1321.98		260		181.49
440	pre-pro t1	t1	piglet 17	villus 15	233.181	542.298	202.605	101224	397063	109872	1692.05		116.713	328.124	126.487	32434.6	120251	41503.5	804.878		85.8451	682.044	385.196	65892.8	183847	262721	1548.54		278.2		181.914
440	pre-pro t1	t1	piglet 17	villus 16	95.9488	316.649	241.655	29950.1	95399.9	76519.9	818.919		126.303	527.158	230.944	53952.9	209067	121744	1221.23		85.7416	490.03	271.475	53139.9	131930	133031	1182.38		281.134		208.63
440	pre-pro t1	t1	piglet 17	villus 17	234.459	481.477	294.328	66832.4	354464	141712	1238.76		187.427	359.714	201.882	39230.9	211699	72619.9	843.159		119.905	597.08	317.594	73956.2	224801	189629	1393.62		325.049		227.582
440	pre-pro t1	t1	piglet 17	villus 18	307.22	574.255	314.482	102740	553968	180593	1527.31		105.509	494.285	299.668	55365.1	163756	148121	1198.69		162.006	595.872	351.768	78095.2	303119	209609	1419.85		335.349		246.522
440	pre-pro t1	t1	piglet 17	villus 19	197.84	636.66	349.705	91016	395503	222643	1570.55		135.314	472.888	346.571	58091.9	200924	163889	1197.3		161.978	631.657	330.52	80216.9	321267	208775	1497.94		354.911		229.969
440	pre-pro t1	t1	piglet 17	villus 20	267.17	617.128	249.445	100631	517716	153940	1505.64		97.7499	522.297	324.84	51347.2	160311	169663	1253.08		126.902	711.761	369.106	86321.6	283618	262716	1615.1		384.068		242.911
442	pre-pro t1	t1	piglet 18	villus 1	125.656	781.314	478.039	84413.2	308276	373499	1769.11	28	47.3251	523.431	143.984	39404.5	77782.3	75365.5	1228.55	22	235.954	639.762	413.928	141538	473997	264816	1631.71	31	294.115	12	290.283	21	1.96	0	1.96	0
442	pre-pro t1	t1	piglet 18	villus 2	298.911	620.916	233.011	123530	582780	144680	1632.21	8	87.2697	467.333	200.33	37192.9	128062	93620.5	1074.47	23	231.651	748.592	510.016	165970	544514	381794	1895.11	59	377.863	6	286.059	22	3.57	0	3.57	0
442	pre-pro t1	t1	piglet 18	villus 3	166.357	745.206	358.171	107093	389267	266911	1732.62	3	57.7577	614.772	210.606	51228.5	111494	129474	1381.84	21	322.856	724.584	576.419	179245	734561	417664	1802.99	49	435.704	15	257.404	28	4.76	0	4.76	0
442	pre-pro t1	t1	piglet 18	villus 4	276.929	604.169	279.091	129281	525360	168618	1526.18	12	76.9512	396.421	211.988	33976.8	95785.8	84036.3	978.84	33	247.055	751.277	597.711	167498	582806	449047	1799.85	16	221.168	20	297.338	13	2.44	0	2.44	0
442	pre-pro t1	t1	piglet 18	villus 5	104.99	596.565	298.911	69177.6	196669	178320	1431.86	22	164.698	568.255	180.387	75504.1	293875	102506	1364.45	5	380.509	1351.78	795.765	410435	1.61511e+06	1.0757e+06	3137.78	21	280.721	10	299.292	10	6		6
442	pre-pro t1	t1	piglet 18	villus 6	139.338	840.524	554.741	107040	367747	466273	1889.24	7	104.046	462.895	221.841	49549.9	151230	102689	1136.97	7	245.769	636.899	370.11	152987	491504	235723	1706.44	24	240.229	36	300.146	13	3.03		3.03
442	pre-pro t1	t1	piglet 18	villus 7	340.093	775.707	283.713	162082	828372	220078	1921.1	19	85.1835	362.489	204.808	28299.3	96957	74240.5	869.551	25	109.821	532.638	286.676	51293.2	183674	152695	1329.53	33	271.56	6	314.66	20	2.04		2.04
442	pre-pro t1	t1	piglet 18	villus 8	304.856	804.075	363.381	140896	769698	292186	1889.57	32	125.806	303.407	184.684	33321.5	119855	56034.4	832.148	33	375.617	512.065	229.68	180978	603949	117611	1650.47	66	307.113	13	326.219	19	0.98		0.98
442	pre-pro t1	t1	piglet 18	villus 9	179.221	508.845	350.965	70934.5	286355	178587	1274.62	21	127.31	378.852	209.02	41245.5	151447	79187.5	964.631	23	249.439	1054.23	822.224	411742	825713	866812	2815.45	17	477.676	30	278.573	19	0		0
442	pre-pro t1	t1	piglet 18	villus 10	229.304	932.919	243.217	147000	671715	226902	2240.52	25	81.0854	393.296	206.964	36255.8	100136	81398.2	982.554	37	318.17	1344.81	1032.41	549665	1.34354e+06	1.38839e+06	3237.66	12	359.863	28	259.958	7	1.71		1.71
442	pre-pro t1	t1	piglet 18	villus 11	147.098	670.602	357.843	80785.4	309742	239970	1561.57		173.221	548.439	206.964	82854.5	298303	113507	1360.5		200.202	415.348	98.9405	70736.8	261102	41094.7	1152.62		318.658		281.253
442	pre-pro t1	t1	piglet 18	villus 12	192.477	795.503	329.243	93936	480784	261913	1828.35		67.895	402.507	227.447	30314.1	85810.7	91549.2	932.081		170.598	413.332	79.0901	50231.1	221413	32690.5	1037.87		315.389		302.378
442	pre-pro t1	t1	piglet 18	villus 13	117.65	756.086	335.173	85376.2	279314	253419	1734.56		92.9988	573.632	255.312	57004.6	167510	146455	1296		226.45	445.254	166.556	81845.7	316600	74159.8	1197.92		295.338		274.253
442	pre-pro t1	t1	piglet 18	villus 14	175.094	879.392	348.033	151973	483486	306058	2219.39		111.783	402.548	222.651	45707.4	141294	89627.9	992.892		163.622	540.239	256.406	71725.2	277560	138520	1277.61		408.01		259.733
442	pre-pro t1	t1	piglet 18	villus 15	95.3943	799.309	412.871	78475.2	239423	330011	1721.65		106.023	393.29	221.978	41900.2	130931	87301.6	977.532		389.868	431.824	84.2274	147755	528633	36371.4	1567.71		251.716		341.185
442	pre-pro t1	t1	piglet 18	villus 16	335.652	780.426	277.168	167201	822527	216309	1933.69		155.025	333.489	128.027	34368.6	162335	42695.5	833.869		322.497	502.46	115.718	117804	508812	58143.8	1532.12		330.663		291.055
442	pre-pro t1	t1	piglet 18	villus 17	287.772	920.578	328.112	141081	831837	302053	2173.82		146.384	481.579	215.326	60131.5	221356	103696	1175.67		417.287	1393.16	1040.5	675399	1.82543e+06	1.44957e+06	3434.84		318.821		286.051
442	pre-pro t1	t1	piglet 18	villus 18	91.2749	799.739	319.748	76706.4	229208	255715	1798.05		80.884	442.676	226.983	36654.7	112429	100480	1002.63		273.658	498.375	237.199	134911	428246	118214	1606.56		354.276		265.334
442	pre-pro t1	t1	piglet 18	villus 19	114.28	499.708	299.125	47026.3	179314	149475	1195.32		80.0093	346.032	248.649	28677	86933.4	86040.7	817.153		242.585	328.421	112.811	65872.7	250164	37049.5	1052.45		254.187		300.451
442	pre-pro t1	t1	piglet 18	villus 20	305.068	788.713	351.139	144819	755520	276948	1915.59		109.589	436.948	256.119	50528.5	150357	111911	1092.45		264.528	1349.26	951.819	404333	1.12072e+06	1.28425e+06	3124.13		357.244		315.702
476	probiotic t1	t1	piglet 19	villus 1	184.46	339.646	216.87	52379.4	196724	73659	941.5	25	184.46	339.646	216.87	52379.4	196724	73659	941.5	16	112.678	329.499	176.38	28598.6	116580	58116.9	806.691	83	308.518	12	275.225	20	0	0	0	0
476	probiotic t1	t1	piglet 19	villus 2	128.264	222.162	171.19	21444.6	89475.8	38031.9	632.327	39	128.264	222.162	171.19	21444.6	89475.8	38031.9	632.327	17	145.74	415.025	239.699	62751.4	189926	99480.9	1111.47	47	327.166	14	244.408	21	0.76	0	0.76	0
476	probiotic t1	t1	piglet 19	villus 3	147.179	310.062	189.219	35608.2	143293	58669.5	788.835	56	147.179	310.062	189.219	35608.2	143293	58669.5	788.835	27	90.7803	401.263	208.458	44462.1	114380	83646.3	993.439	78	316.917	12	259.657	5	1.79	3.51	1.79	3.51
476	probiotic t1	t1	piglet 19	villus 4	126.938	275.645	208.375	28112.9	109868	57437.3	719.183	14	126.938	275.645	208.375	28112.9	109868	57437.3	719.183	20	79.749	418.879	168.699	30388.7	104892	70664.7	949.077	34	325.143	11	236.356	17	0.71	0	0.71	0
476	probiotic t1	t1	piglet 19	villus 5	123.032	260.404	177.735	24382.7	100599	46282.8	699.843	40	123.032	260.404	177.735	24382.7	100599	46282.8	699.843	10	167.31	495.964	166.045	68329.7	260556	82352.1	1250.21	41	273.466	19	253.048	6	0	0	0	0
476	probiotic t1	t1	piglet 19	villus 6	137.492	294.063	212.312	32060.7	126954	62433.3	746.982	44	137.492	294.063	212.312	32060.7	126954	62433.3	746.982	27	147.749	303.176	156.459	35074.8	140653	47434.5	783.309	47	212.646	12	255.116	14	0		0
476	probiotic t1	t1	piglet 19	villus 7	113.495	187.853	147.347	18793.1	66946	27679.6	537.978	36	113.495	187.853	147.347	18793.1	66946	27679.6	537.978	30	131.325	422.115	234.183	58157.4	174063	98852.2	1113.35	59	229.823	12	239.445	14	0		0
476	probiotic t1	t1	piglet 19	villus 8	103.803	231.26	147.911	22550.6	75377.3	34205.9	626.54	20	103.803	231.26	147.911	22550.6	75377.3	34205.9	626.54	20	175.723	383.469	204.97	64465.5	211586	78599.5	1058.12	58	219.731	7	246.232	24	0		0
476	probiotic t1	t1	piglet 19	villus 9	123.225	289.261	204.068	28049.6	111923	59029	699.176	57	123.225	289.261	204.068	28049.6	111923	59029	699.176	10	167.329	352.7	194.358	53926.3	185313	68550.2	978.023	58	203.146	11	243.789	5	0		0
476	probiotic t1	t1	piglet 19	villus 10	129.868	187.17	133.123	19728.2	76325.2	24916.6	546.209	75	129.868	187.17	133.123	19728.2	76325.2	24916.6	546.209	9	116.671	290.982	170.196	27580.9	106600	49523.9	751.635	53	262.359	10	226.731	11	0.81		0.81
476	probiotic t1	t1	piglet 19	villus 11	89.3127	231.295	183.201	19167.4	64864.8	42373.6	595.738		89.3127	231.295	183.201	19167.4	64864.8	42373.6	595.738		134.522	283.961	176.071	30217.3	119945	49997.3	780.598		196.809		229.175
476	probiotic t1	t1	piglet 19	villus 12	94.6503	251.074	198.923	18811.9	74619.5	49944.3	609.123		94.6503	251.074	198.923	18811.9	74619.5	49944.3	609.123		124.686	383.634	176.055	48609.1	150198	67540.9	1058.47		223.477		243.701
476	probiotic t1	t1	piglet 19	villus 13	123.702	265.053	200.678	32155.6	102953	53190.1	772.86		123.702	265.053	200.678	32155.6	102953	53190.1	772.86		209.482	395.691	161.317	71483.6	260276	63831.7	1121.39		245.465		264.238
476	probiotic t1	t1	piglet 19	villus 14	125.344	273.416	202.923	30833.3	107611	55482.2	727.732		125.344	273.416	202.923	30833.3	107611	55482.2	727.732		205.236	337.345	170.668	56477.8	217399	57574	970.349		283.252		256.136
476	probiotic t1	t1	piglet 19	villus 15	109.935	305.841	242.187	30750.2	105575	74070.8	789.704		109.935	305.841	242.187	30750.2	105575	74070.8	789.704		151.776	394.352	174.809	54191.2	187938	68936.1	1032.66		265.472		267.617
476	probiotic t1	t1	piglet 19	villus 16	147.8	320.052	238.503	43139.8	148534	76333.3	880.704		147.8	320.052	238.503	43139.8	148534	76333.3	880.704		147.809	359.943	200.073	41738.3	167057	72015.1	900.628		281.399		239.628
476	probiotic t1	t1	piglet 19	villus 17	135.108	287.46	223.382	31716.1	121952	64213.5	737.115		135.108	287.46	223.382	31716.1	121952	64213.5	737.115		107.848	320.156	151.303	31015.5	108419	48440.6	820.758		242.749		252.282
476	probiotic t1	t1	piglet 19	villus 18	65.7608	254.786	156.167	22241.9	52610.5	39789.2	723.914		65.7608	254.786	156.167	22241.9	52610.5	39789.2	723.914		156.42	309.183	184.676	40040.8	151858	57098.6	834.407		279.1		253.698
476	probiotic t1	t1	piglet 19	villus 19	175.477	321.978	199.508	44032	177409	64237	856.905		175.477	321.978	199.508	44032	177409	64237	856.905		135.009	341.132	203.315	36749.1	144615	69357.1	863.997		296.066		232.541
476	probiotic t1	t1	piglet 19	villus 20	116.278	261.153	201.034	26169.4	95349.8	52500.5	680.822		116.278	261.153	201.034	26169.4	95349.8	52500.5	680.822		212.798	315.76	145.168	62219.9	210986	45838.4	972.241		283.826		245.643
477	probiotic t1	t1	piglet 20	villus 1	188.748	562.987	244.615	87994.7	333664	137715	1486.98	35	165.943	339.228	153.203	48009.1	176758	51970.6	926.533	30	135.367	384.385	226.62	48172.4	163384	87109.3	1011.55	8	941.255	7	414.924	19	5	25.64	5	25.64
477	probiotic t1	t1	piglet 20	villus 2	193.524	540.305	290.725	62612.7	328325	157080	1351.37	17	204.512	344.721	152.973	49424.8	221369	52732.8	896.699	27	158.66	381.055	233.544	60122.6	189838	88993.1	1029.57	28	737.157	56	399.376	20	1.28	8.06	1.28	8.06
477	probiotic t1	t1	piglet 20	villus 3	126.087	286.355	220.417	27997.2	113372	63117.5	740.883	34	86.1739	427.115	184.297	42891.5	115571	78715.8	1055.94	25	241.044	310.987	137.864	65502.1	235379	42873.8	1008.5	81	410.479	32	148.673	27	1.2	7.14	1.2	7.14
477	probiotic t1	t1	piglet 20	villus 4	104.245	444.069	238.428	38178.1	145357	105879	1024.7	31	153.203	392.418	220.583	33171	188775	86560.6	963.117	19	195.532	335.564	163.19	48769.6	206026	54760.8	941.072	77	368.712	14	171.994	8	1.02	9.09	1.02	9.09
477	probiotic t1	t1	piglet 20	villus 5	107.105	453.516	249.493	39997.8	152522	113149	1070.38	23	122.009	292.162	115.866	29836.3	111930	33851.8	759.851	20	155.511	371.086	198.469	51685	181203	73648.8	974.846	27	291.53	29	385.772	11	0	5.75	0	5.75
477	probiotic t1	t1	piglet 20	villus 6	113.735	575.644	269.374	61905	205579	155064	1344.44	32	138.964	449.551	136.126	48188.5	196160	61195.4	1104.02	20	312.66	441.16	179.06	90223.7	433110	78994.1	1294.07	25	337.252	34	522.784	22	0		0
477	probiotic t1	t1	piglet 20	villus 7	96.8582	576.217	249.464	59261.1	175248	143746	1315.99	26	192.946	342.795	172.754	41961.6	207683	59219.2	891.899	22	167.04	470.452	293.415	54673.1	246755	138038	1087.76	27	375.925	13	503.35	23	1.01		1.01
477	probiotic t1	t1	piglet 20	villus 8	167.449	590.913	279.829	69030.3	310695	165354	1415.96	21	197.637	335.953	143.388	38193.2	208486	48171.6	878.286	30	187.54	383.609	218.014	53870.6	225898	83632.1	1032.51	18	372.218	7	391.602	19	5.51		5.51
477	probiotic t1	t1	piglet 20	villus 9	148.1	585.502	243.831	70042.8	272278	142763	1401.31	46	113.55	377.708	164.18	33418.8	134670	62012	946.911	24	133.096	312.833	180.982	32271.2	130739	56617.2	814.331	57	354.193	33	188.513	28	0.76		0.76
477	probiotic t1	t1	piglet 20	villus 10	96.8054	448.704	257.235	38693.5	136392	115423	1074.25	39	201.306	321.123	137.474	41503.7	202982	44146	843.664	22	145.769	291.749	147.461	33757.2	133538	43021.6	794.749	22	380.064	27	207.948	13	1.96		1.96
477	probiotic t1	t1	piglet 20	villus 11	160.153	468.764	219.636	58624.7	235733	102957	1142.88		137.589	477.022	193.125	58705.4	206087	92125.1	1142.84		215.725	298.459	148.274	42824	202170	44253.8	907.806		433.836		227.382
477	probiotic t1	t1	piglet 20	villus 12	180.304	558.893	229.892	72046.2	316419	128485	1381.93		196.509	582.221	226.561	70102.8	359254	131909	1406.24		152.438	358.063	198.518	50372.7	171389	71082.1	1061.88		432.543		272.081
477	probiotic t1	t1	piglet 20	villus 13	114.841	532.984	214.424	56711.5	192195	114285	1298.34		171.132	426.145	183.541	59592.4	228990	78215.1	1156.17		211.912	307.366	163.491	61892.3	204522	50251.5	1011.92		287.447		373.14
477	probiotic t1	t1	piglet 20	villus 14	115.584	660.873	254.976	83356.2	239853	168507	1542.73		151.898	341.3	156.33	30900.8	162786	53355.4	906.762		134.098	543.756	347.777	61925.3	228958	189106	1286.43		308.687		382.857
477	probiotic t1	t1	piglet 20	villus 15	111.187	434.356	203.422	30059.2	151645	88357.6	1060.81		280.103	318.117	165.979	61653	279792	52800.8	965.632		152.173	361.413	232.964	54008.5	172692	84196.2	1042.69		316.8		405.207
477	probiotic t1	t1	piglet 20	villus 16	103.446	765.714	341.212	92946.6	248720	261270	1694.8		81.783	425.85	177.321	39554.6	109358	75512.2	1048.91		145.231	379.713	211.862	50453	173159	80446.7	998.234		341.12		295.402
477	probiotic t1	t1	piglet 20	villus 17	163.306	474.169	292.319	58101.2	243145	138609	1174.72		127.276	326.181	192.455	35772	130357	62775	845.824		183.891	384.899	208.065	63865	222247	80083.8	1072.68		261.061		295.402
477	probiotic t1	t1	piglet 20	villus 18	262.493	581.303	290.524	105636	479127	168883	1517.16		142.572	408.273	183.883	53377.8	182774	75074.4	1020.22		101.101	429.264	225.001	41340.4	136272	96584.7	1034.49		239.304		395.489
477	probiotic t1	t1	piglet 20	villus 19	151.743	641.125	231.444	74991.9	305479	148384	1493.11		96.0775	441.26	184.518	41062.8	133121	81420.5	1061.75		172.092	382.291	206.106	47519.1	206578	78792.5	988.065		277.895		382.857
477	probiotic t1	t1	piglet 20	villus 20	149.575	533.911	186.652	87215.3	250759	99655.2	1421.4		264.332	329.966	195.659	57057	273873	64560.8	941.596		236.222	304.456	167.794	60498.8	225826	51086.1	993.111		287.289		395.489
478	probiotic t1	t1	piglet 21	villus 1	190.538	528.591	228.303	70402.5	316251	120679	1394.65	40	82.5853	328.676	168.193	22952.3	85231.6	55281	773.836	16	144.339	306.149	197.331	35635.6	138755	60412.8	864.814	11	265.309	33	311.984	29	4.11	3.03	4.11	3.03
478	probiotic t1	t1	piglet 21	villus 2	141.778	460.632	198.599	39569.2	205066	91481	1130.47	37	72.6706	331.153	238.572	20592.5	75564.4	79003.9	786.179	28	322.221	224.434	107.432	56144.1	227076	24111.5	966.158	55	257.781	22	302.599	21	0	10.87	0	10.87
478	probiotic t1	t1	piglet 21	villus 3	140.707	471.697	228.383	47575.3	208406	107728	1145.07	14	123.706	297.198	175.587	29710.8	115443	52184	742.613	10	236.626	548.833	316.16	105881	407785	173519	1419.28	39	239.991	21	337.221	29	1.32	4.55	1.32	4.55
478	probiotic t1	t1	piglet 21	villus 4	126.401	330.722	184.151	37750.8	131263	60902.8	889.862	13	91.6275	367.758	215.467	31709.5	105808	79239.7	903.414	13	346.779	306.112	162.876	100127	333320	49858.1	1225.97	54	279.395	25	370.734	40	1.02	6.12	1.02	6.12
478	probiotic t1	t1	piglet 21	villus 5	271.956	543.314	222.412	97871	463958	120840	1466.87	11	81.0457	377.331	257.533	32327.9	96024.7	97175.2	940.128	14	364.529	262.837	137.437	78845.3	300850	36123.5	1064.29	14	300.299	24	335.265	11	1.16	2.33	1.16	2.33
478	probiotic t1	t1	piglet 21	villus 6	206.934	342.435	175.823	58147.9	222505	60208.2	1003.77	3	107.401	310.744	190.894	28068.5	104795	59319.1	866.471	20	288.115	334.332	154.692	73047	302464	51718.7	1009.36	36	322.592	24	358.723	12	4.04		4.04
478	probiotic t1	t1	piglet 21	villus 7	174.509	386.763	203.126	63289.1	211930	78561.8	1097.92	17	151.688	333.738	241.188	43944.2	158959	80493.5	872.581	12	160.723	332.195	183.258	46075.1	167648	60877.2	947.217	38	291.609	21	345.932	20	4.9		4.9
478	probiotic t1	t1	piglet 21	villus 8	173.981	378	201.038	57974.2	206501	75992.2	1024.51	17	171.783	329.788	183.963	43630.8	177887	60668.9	907.739	13	289.837	298.36	99.9885	64797.8	271534	29832.5	1054.27	21	280.926	39	294.666	43	5		5
478	probiotic t1	t1	piglet 21	villus 9	203.089	402.632	213.087	71337.2	256758	85795.6	1153.82	16	146.474	325.105	189.649	43697.8	149525	61655.9	881.103	9	179.932	328.727	215.703	49096.3	185726	70907.4	917.088	15	311.093	19	299.217	24	3.17		3.17
478	probiotic t1	t1	piglet 21	villus 10	158.365	380.937	225.079	51580.7	189427	85740.8	1032.65	32	123.162	387.875	228.288	40923.5	150002	88547.4	974.107	18	259.804	249.451	167.31	58248	203498	41735.6	941.272	17	307.098	16	304.545	25	2.56		2.56
478	probiotic t1	t1	piglet 21	villus 11	225.306	355.6	169.395	57861.4	251574	60236.7	1069.86		142.237	299.572	178.642	37034.7	133796	53516.1	831.106		357.078	283.626	149.214	84166.3	318009	42320.9	1102.38		303.4		234.998
478	probiotic t1	t1	piglet 21	villus 12	90.0801	460.641	257.915	41532	130293	118806	1067.11		132.972	381.946	252.654	43955.6	159475	96500.2	950.332		335.876	235.05	113.847	61070.5	247895	26759.8	1024.56		300.236		266.527
478	probiotic t1	t1	piglet 21	villus 13	170.016	576.505	288.253	94921.2	307768	166179	1464.18		82.5589	452.667	322.541	33854	117347	146004	1030.78		222.103	497.451	271.953	95125.6	346924	135283	1316.96		247.569		251.164
478	probiotic t1	t1	piglet 21	villus 14	163.701	384.899	205.395	48339.6	197846	79056.2	986.041		76.5342	384.155	313.47	29061.2	92319.2	120421	883.952		349.383	322.278	184.326	96808.9	353559	59404.2	1176.85		301.211		262.768
478	probiotic t1	t1	piglet 21	villus 15	153.352	519.076	287.865	68843.8	249948	149424	1251.61		149.464	333.322	211.87	44869.5	156434	70621	912.524		232.611	562.133	333.532	112843	410582	187490	1449.35		322.851		255.376
478	probiotic t1	t1	piglet 21	villus 16	190.716	457.269	191.78	65571.5	273835	87695	1200.42		141.253	377.084	235.583	42077.7	167249	88834.4	1004.02		86.0846	483.126	255.835	50976	130592	123601	1215.44		334.496		267.112
478	probiotic t1	t1	piglet 21	villus 17	213.148	444.26	298.821	57013.1	297337	132754	1117.31		99.714	285.822	203.413	26525.3	89491.4	58140	715.825		188.021	485.375	306.615	84464.6	286559	148824	1274.84		309.962		264.901
478	probiotic t1	t1	piglet 21	villus 18	155.422	524.227	297.71	74341.4	255836	156068	1298.23		104.509	260.772	152.485	19960.4	85574.7	39763.8	660.415		212.343	449.096	331.675	77977.2	299438	148954	1187.26		302.46		248.007
478	probiotic t1	t1	piglet 21	villus 19	201.182	455.098	276.547	82933.3	287490	125856	1218.4		103.506	238.311	127.388	20813.5	77452.9	30357.9	659.732		427.514	235.705	126.296	71134.2	316409	29768.6	1180.99		302.204		249.394
478	probiotic t1	t1	piglet 21	villus 20	298.215	562.75	268.244	111113	526956	150954	1548.85		80.6548	287.227	175.101	18093.9	72742.1	50293.8	711.559		328.066	238.756	119.866	64911.6	245949	28618.8	1021.77		312.114		270.828
486	probiotic t1	t1	piglet 22	villus 1	134.505	496.988	240.422	48308.9	209901	119487	1172.59	25	137.887	380.292	165.145	51631.7	164653	62803.1	1030.83	34	258.041	385.934	157.922	76357.1	312703	60947.5	1186.84	14	370.04	14	236.985	27	2.34	3.77	2.34	3.77
486	probiotic t1	t1	piglet 22	villus 2	118.024	433.578	246.466	44521.1	160683	106862	1087.24	37	47.4125	281.584	151.182	18934.2	41920.9	42570.3	700.473	30	202.678	326.343	141.236	60418.5	207688	46091.4	983.381	43	388.254	17	241.312	46	1.52	0	1.52	0
486	probiotic t1	t1	piglet 22	villus 3	138.458	530.733	284.116	64764.3	230740	150790	1294.34	27	74.3665	250.786	139.805	19701.8	58561.3	35061.1	720.648	10	140.899	321.669	141.152	35576.1	142314	45404.3	843.224	40	409.194	26	253.061	27	3.64	2.56	3.64	2.56
486	probiotic t1	t1	piglet 22	villus 4	93.7232	390.28	206.703	29478.1	114856	80672	909.667	34	108.774	286.028	134.274	27798.5	97693.3	38406.1	727.266	18	273.653	343.138	160.889	69523.6	294849	55207.1	1081.97	15	408.598	15	236.608	36	4.04	5.19	4.04	5.19
486	probiotic t1	t1	piglet 22	villus 5	45.8299	560.47	273.093	45199	80654.9	153060	1294.02	22	115.342	275.688	173.422	28262	99846.6	47810.2	722.872	13	256.001	404.383	196.861	69519.3	325060	79607.1	1075.88	54	399.728	17	260.79	28	5.26		5.26
486	probiotic t1	t1	piglet 22	villus 6	179.605	482.4	319.931	63472.7	272054	154335	1163.11	13	113.19	366.114	198.15	38973	130123	72545.5	913.986	47	309.041	439.005	202.42	120449	426006	88863.5	1352.01	92	358.44	14	287.121	29	3.23		3.23
486	probiotic t1	t1	piglet 22	villus 7	148.324	519.168	301.528	62249.6	241796	156544	1271.1	28	155.866	516.316	214.719	64750.6	252694	110863	1250.89	31	144.015	346.075	190.904	35086.1	156498	66066.9	829.381	77	338.547	7	244.314	18	2.35		2.35
486	probiotic t1	t1	piglet 22	villus 8	135.657	631.327	453.355	70596.1	268922	286215	1428.17	38	105.817	311.645	147.516	26528.2	103549	45972.6	785.548	18	111.276	342.9	208.396	34217.5	119812	71459.2	894.666	25	305.99	19	250.105	24	3.92		3.92
486	probiotic t1	t1	piglet 22	villus 9	161.708	732.259	495.458	107513	371813	362804	1702.54	6	148.714	499.683	159.372	61386.3	233333	79635.5	1231.06	26	129.076	273.408	154.587	28308.8	110812	42265.2	726.814	26	268.562	13	244.615	36	2.86		2.86
486	probiotic t1	t1	piglet 22	villus 10	258.94	708.552	508.098	147145	576104	360014	1797.06	4	108.701	337.249	193.254	27863.6	115111	65174.6	790.285	25	113.357	335.409	186.266	24013.5	119386	62475.3	844.238	25	280.266	14	255.401	37	1.75		1.75
486	probiotic t1	t1	piglet 22	villus 11	85.1618	469.007	241.948	43230.5	125416	113475	1150.4		187.823	419.31	217.853	58348.6	247294	91347.9	1076.55		109.269	277.235	151.499	24899.6	95121.1	42000.9	765.041		287.717		244.956
486	probiotic t1	t1	piglet 22	villus 12	128.63	520.485	246.804	66767.7	210224	128458	1327.23		150.014	445.389	215.55	54236	209798	96003.5	1098.3		113.537	227.133	138.09	20686.5	80974.5	31364.9	638.055		286.352		272.961
486	probiotic t1	t1	piglet 22	villus 13	124.777	252.665	181.252	25470.3	98993.9	45796.1	682.658		185.804	389.755	214.247	62410.6	227393	83503.6	1052.33		112.055	186.559	112.582	19112.6	65641.3	21003.1	563.701		274.873		223.475
486	probiotic t1	t1	piglet 22	villus 14	138.6	430.783	243.344	58984.4	187479	104828	1147.57		166.115	358.419	214.776	50270.3	186952	76979.7	975.241		129.058	178.204	117.89	19283.5	72215.6	21008.4	532.779		301.336		242.582
486	probiotic t1	t1	piglet 22	villus 15	186.472	436.444	230.28	60971.3	255548	100504	1137.67		114.303	486.158	217.793	49471.5	174488	105882	1201.83		167.53	219.25	127.855	28387.6	115335	28032.2	662.761		254.63		282.955
486	probiotic t1	t1	piglet 22	villus 16	103.603	346.88	252.812	28368.2	112845	87695.5	819.65		164.986	518.453	218.555	55976	268588	113310	1191.02		110.154	260.564	176.331	21505	90124.7	45945.3	644.025		231.269		296.763
486	probiotic t1	t1	piglet 22	villus 17	109.601	361.791	259.578	37886.8	124509	93913	899.03		126.551	376.756	198.685	39513.5	149711	74855.6	926.03		91.1959	343.506	204.776	26929.4	98364.5	70341.8	813.795		241.75		298.49
486	probiotic t1	t1	piglet 22	villus 18	101.622	309.357	254.92	25421.7	98714	78861.4	769.931		82.3107	277.737	186.456	19444	71782.7	51785.7	654.371		142.877	275.705	158.317	30269.7	123691	43648.8	746.162		259.649		277.246
486	probiotic t1	t1	piglet 22	villus 19	166.331	374.068	296.342	53948.5	195368	110852	990.297		116.24	285.822	143.638	26994.6	104323	41054.8	729.381		143.128	251.827	153.608	30062	113177	38682.7	692.422		237.467		276.402
486	probiotic t1	t1	piglet 22	villus 20	152.828	362.823	262.198	50524.2	174112	95131.4	951.577		85.444	239.52	146.17	23216.2	64261.7	35010.5	703.013		269.482	399.796	199.484	70986	338297	79752.9	1097.97		233.285		255.644
490	probiotic t1	t1	piglet 23	villus 1	138.423	464.632	362.353	56262.6	201952	168361	1129.33	7	234.19	454.332	236.259	102885	334096	107340	1341.82	14	143.168	346.015	205.905	47701.3	155550	71246.3	933.245	24	284.485	18	197.293	29	2.88	13.51	2.88	13.51
490	probiotic t1	t1	piglet 23	villus 2	99.4832	554.255	330.928	54866.7	173137	183419	1270.68	14	266.018	391.9	216.567	97401.8	327352	84872.6	1238.41	21	148.814	433.557	212.292	56028.9	202590	92040.6	1066.56	19	290.792	14	220.56	15	3.08	3.51	3.08	3.51
490	probiotic t1	t1	piglet 23	villus 3	168.098	563.533	389.852	91320.3	297448	219694	1381.57	8	233.474	397.484	233.011	77019.4	291398	92618.4	1100.15	15	149.911	474.212	207.672	50955.7	223222	98480.7	1160.76	19	297.196	10	207.93	24	2.94	5.45	2.94	5.45
490	probiotic t1	t1	piglet 23	villus 4	108.148	557.441	383.487	66463.7	189298	213771	1345.47	7	232.244	382.743	174.83	58902.3	279114	66915.1	1028.97	11	104.522	459.816	231.658	54311.5	150911	106520	1116.68	23	300.613	10	218.608	15	2.97	10	2.97	10
490	probiotic t1	t1	piglet 23	villus 5	178.351	522.268	410.451	70888.8	292481	214365	1228.58	18	239.186	359.825	169.236	73103.2	270244	60895.2	1097.69	18	78.3206	462.503	244.841	32247.6	113742	113240	1016.26	15	307.52	13	210.304	18	4.85		4.85
490	probiotic t1	t1	piglet 23	villus 6	100.421	631.484	359.287	72924.7	199120	226884	1479.11	10	69.6692	474.527	164.353	43119.1	103808	77989.8	1128.47	17	81.6357	330.859	196.294	23907.3	84811	64945.7	787.865	22	291.95	19	218.617	26	3.57		3.57
490	probiotic t1	t1	piglet 23	villus 7	161.303	464.907	315.347	63050.7	235472	146607	1128.38	8	147.413	322.884	164.034	37848.6	149455	52964	884.997	19	66.3312	407.168	212.759	30346.6	84804.8	86628.7	912.911	11	262.759	27	231.339	33	2.75		2.75
490	probiotic t1	t1	piglet 23	villus 8	104.786	591.199	312.922	57233.6	194520	184999	1373.61	3	188.276	402.841	171.87	59038.2	238155	69236.1	1034.82	21	100.646	426.993	241.901	24901.5	134942	103290	941.725	20	265.119	29	211.816	19	1		1
490	probiotic t1	t1	piglet 23	villus 9	116.902	602.377	311.777	61979.2	221116	187807	1392.18	4	94.9642	316.896	181.963	23720.4	94494.4	57663.2	752.805	18	107.878	410.22	218.503	38804.5	138957	89634.2	985.517	16	279.747	10	241.521	11	1.02		1.02
490	probiotic t1	t1	piglet 23	villus 10	156.491	573.161	395.02	85576.8	281640	226410	1446.2	5	115.323	468.312	314.131	39468.2	169582	147111	1073.2	16	93.31	405.615	271.038	44711.3	118842	109937	1017.41	19	297.422	12	246.141	15	0		0
490	probiotic t1	t1	piglet 23	villus 11	172.972	538.052	365.027	77139.7	292233	196403	1350.31		82.4528	312.613	180.335	22431.2	80936.1	56375.1	776.723		98.2711	406.316	264.883	36767.6	125377	107626	931.681		251.149		230.29
490	probiotic t1	t1	piglet 23	villus 12	197.002	455.346	342.288	82760.5	281671	155860	1285.81		103.825	330.804	205.284	26150.1	107845	67908.8	798.216		83.3652	379.63	225.267	28282.3	99374.5	85518.3	890.192		327.035		225.363
490	probiotic t1	t1	piglet 23	villus 13	151.97	638.038	411.767	72249.2	304462	262723	1475.42		73.8506	300.556	165.128	22081.4	69696.1	49630.1	719.635		117.41	437.121	241.955	48594.9	161152	105764	1054.61		248.565		236.083
490	probiotic t1	t1	piglet 23	villus 14	106.376	492.885	383.774	43216.3	164634	189156	1143.79		200.129	498.101	237.716	76038.4	313009	118406	1269.24		88.2229	304.272	142.452	21073.6	84289.4	43344.2	730.39		227.706		221.389
490	probiotic t1	t1	piglet 23	villus 15	162.62	443.449	331.216	58989.6	226437	146878	1121.13		97.9848	388.258	198.41	31745.3	119456	77034.1	917.616		85.4304	314.885	193.958	28607.1	84468.3	61074.5	790.327		243.966		241.786
490	probiotic t1	t1	piglet 23	villus 16	75.8226	539.617	293.62	41755.8	128474	158442	1241.01		120.994	319.928	130.366	30830.5	121548	41707.9	812.661		91.0894	265.238	169.718	18258.2	75863.6	45015.6	638.543		319.075		231.887
490	probiotic t1	t1	piglet 23	villus 17	176.983	517.041	311.093	74817.2	287334	160848	1341.46		130.356	394.294	153.671	44172.2	161392	60591.4	1048.71		92.8143	299.638	177.283	24400.1	87325.5	53120.8	738.198		258.645		223.733
490	probiotic t1	t1	piglet 23	villus 18	161.752	431.458	305.377	63307.5	219138	131757	1122.43		87.3267	472.127	339.421	44073.6	129460	160250	1116.82		93.9127	352.099	175.894	34386.5	103829	61932	909.009		326.953		223.434
490	probiotic t1	t1	piglet 23	villus 19	148.464	541.427	380.122	77685.9	252400	205808	1363.39		63.7641	305.175	181.511	20141.2	61101.9	55392.7	732.028		102.436	386	225.521	33815.8	124157	87051.2	903.802		290.984		204.935
490	probiotic t1	t1	piglet 23	villus 20	182.747	503.916	355.232	63393.9	289160	179007	1179.54		88.5117	312.184	187.555	22974.5	86764.3	58551.7	771.351		75.5893	224.721	156.085	18186.5	53337.6	35075.6	598.435		321.112		208.354
491	probiotic t1	t1	piglet 24	villus 1	212.103	757.676	262.915	130853	504615	199204	1822.39	30	145.846	592.859	214.304	77807.2	271504	127052	1441.2	21	291.721	338.02	162.986	78697.5	309627	55092.3	1108.27	12	324.535	37	340.169	27	2.75	1.9	2.75	1.9
491	probiotic t1	t1	piglet 24	villus 2	120.187	654.853	269.147	55986.4	247133	176251	1444.42	39	139.529	477.216	214.657	57184.5	209078	102438	1205.06	10	130.131	284.841	102.12	34841.6	116389	29088.1	791.978	14	324.657	18	344.125	16	4.12	3.17	4.12	3.17
491	probiotic t1	t1	piglet 24	villus 3	140.587	743.278	334.228	90830.3	328115	248424	1719.75	11	118.551	523.988	234.455	58843.8	195055	122851	1233.73	13	135.152	295.021	153.773	25425.4	125200	45366.2	741.607	11	406.423	9	315.436	19	4.3	2.97	4.3	2.97
491	probiotic t1	t1	piglet 24	villus 4	163.436	783.332	319.045	104424	401998	249918	1747.56	28	127.399	536.975	273.216	67290.7	214807	146710	1280.78	9	89.5278	350.163	217.853	25882.9	98436.9	76284.2	844.598	19	259.597	7	344.339	24	5.62	5	5.62	5
491	probiotic t1	t1	piglet 24	villus 5	137.421	652.698	296.527	82381.9	281641	193542	1553.23	45	75.8226	371.489	214.262	31980	88445.2	79596.2	1007.68	22	97.5831	298.305	179.587	22045	91403.8	53571.7	742.104	10	254.841	11	328.856	10	1.92	4.55	1.92	4.55
491	probiotic t1	t1	piglet 24	villus 6	162.419	663.63	296.964	81765.9	338449	197074	1555.51	6	167.262	266.8	151.203	40382.1	140124	40341	864.038	20	102.247	314.869	233.384	27760.7	101091	73485.5	803.608	24	254.29	29	314.987	13	1.63		1.63
491	probiotic t1	t1	piglet 24	villus 7	195.146	705.287	258.555	95215.3	432170	182356	1701.87	16	168.537	435.055	159.634	58699.3	230234	69449.5	1109.19	8	222.644	646.672	239.97	123222	452090	155182	1800.52	12	266.728	15	296.246	11	1.52		1.52
491	probiotic t1	t1	piglet 24	villus 8	122.009	728.8	279.31	69797.4	279209	203561	1645.12	31	139.515	505.244	156.976	53535.5	221335	79311.3	1219.27	7	130.469	484.075	222.316	43223.4	198312	107618	1181.15	15	272.355	16	334.51	24	1		1
491	probiotic t1	t1	piglet 24	villus 9	145.085	718.873	307.28	89934.8	327494	220895	1642.75	15	234.801	639.036	220.837	98548	471146	141123	1589.89	12	180.67	348.375	223.571	49234.1	197634	77886.6	969.802	25	374.406	18	318.003	18	0		0
491	probiotic t1	t1	piglet 24	villus 10	148.088	748.598	295.761	106152	348095	221406	1814.36	32	287.188	553.852	282.179	124539	499447	156285	1503.71	25	151.263	399.849	179.06	41014.6	189915	71596.9	931.582	14	287.442	22	309.699	17	0.76		0.76
491	probiotic t1	t1	piglet 24	villus 11	139.501	477.052	252.644	54985.2	208964	120524	1162.77		169.325	575.893	215.449	75603.2	306191	124075	1356.85		130.675	344.931	168.484	37832	141532	58115.2	922.216		352.709		308.477
491	probiotic t1	t1	piglet 24	villus 12	188.697	544.266	260.231	88493.2	322482	141635	1375.15		109.804	566.705	247.916	51438.6	195392	140495	1344.56		105.178	374.228	201.72	30046.9	123592	75489.2	900.408		292.125		331.668
491	probiotic t1	t1	piglet 24	villus 13	284.353	757.404	254.75	143758	676262	192949	1894.19		101.525	289.276	167.241	21778.3	92217.6	48378.9	757.746		240.801	455.329	193.878	68459.6	344281	88278.2	1244.63		294.553		351.971
491	probiotic t1	t1	piglet 24	villus 14	217.168	603.597	255.17	99132.4	411597	154020	1523.26		74.4781	562.187	171.132	59481.5	131474	96207.9	1306.06		169.179	461.784	245.818	61965	245311	113515	1210.76		250.018		356.641
491	probiotic t1	t1	piglet 24	villus 15	186.866	659.099	280.657	107376	386732	184981	1606.47		95.5182	513.221	198.684	41620.8	153929	101969	1259.21		129.627	531.873	234.458	57611.7	216488	124702	1301.69		162.747		349.528
491	probiotic t1	t1	piglet 24	villus 16	165.824	648.68	294.063	87999.9	337760	190753	1515.9		165.465	458.217	195.063	59726.5	238072	89381.2	1153.88		252.48	513.955	336.524	81625.2	407456	172958	1301.7		223.677		302.909
491	probiotic t1	t1	piglet 24	villus 17	168.653	596.303	272.091	84594	315784	162249	1425.64		169.938	419.435	219.11	69089.3	223814	91902.4	1156.6		173.572	364.21	199.267	50139.5	198500	72575	1011.11		292.449		283.518
491	probiotic t1	t1	piglet 24	villus 18	169.706	605.291	263.987	94718.7	322546	159789	1486.85		111.603	254.817	157.6	22626.2	89296.5	40159.1	675.402		209.348	508.519	245.769	91765	334277	124978	1354.86		215.093		303.357
491	probiotic t1	t1	piglet 24	villus 19	310.962	473.193	192.728	117651	462036	91197.8	1395.12		144.7	376.504	149.107	29634.3	171068	56139.4	888.04		154.641	519.618	199.181	39786.4	252312	103498	1232.11		298.293		303.565
491	probiotic t1	t2	piglet 24	villus 20	114.637	652.973	253.904	82780.3	235045	165792	1506.83		146.304	460.534	214.829	45675.3	211567	98936.4	1065.22		319.086	742.474	262.311	177602	743907	194759	1910.57		253.772		300.665
409	ctr t2	t2	piglet 25	villus 1	296.78	875.6	639.68	177569	815962	560104	2072.74	9	187	484.09	330.69	77350.7	284248	160084	1234.45	24	144.46	408.02	187.72	43411.3	185080	76593.5	981.71	21	458.684	27	353.91	12	6.06	1.39	6.06	1.39
409	ctr t2	t2	piglet 25	villus 2	232.32	802.13	609.06	160941	585142	488545	1940.25	16	205.71	494.24	339.6	90194.5	319244	167844	1314.64	23	254.5	452.26	255.95	91748	361415	115756	1245.81	23	393.082	13	363.986	25	9.68	2.33	9.68	2.33
409	ctr t2	t2	piglet 25	villus 3	236.18	848.87	612.37	182427	629526	519823	2061.89	17	139.62	514.86	282.2	68741.8	225718	145293	1308.21	11	123.45	445.29	286.06	44675.9	172609	127380	1020.13	13	319.045	8	395.652	15	10.2	0.59	10.2	0.59
409	ctr t2	t2	piglet 25	villus 4	249.42	677.69	475.97	125499	530752	322560	1655.74	13	99.5	510.56	349.36	34814.7	159514	178369	1130.81	16	262.34	436.28	228.66	73061.6	359385	99759.8	1237.78	61	287.641	6	352.923	20	2.21	3.27	2.21	3.27
409	ctr t2	t2	piglet 25	villus 5	215.9	653.9	410.01	117993	443296	268106	1591.25	27	108.05	528.69	375.96	46142.1	179372	198766	1199.64	11	155.09	470.57	258.47	63485	229159	121628	1196.56	49	322.555	18	414.928	20	5.1	2.48	5.1	2.48
409	ctr t2	t2	piglet 25	villus 6	142.9	589.17	366.62	80425.2	264364	216002	1420.19	22	110.65	425	202.52	33931	147662	86071	1029.44	28	165.28	335.84	205.25	47926	174294	68931.2	912.91	40	242.821	24	412.826	28	7.41		7.41
409	ctr t2	t2	piglet 25	villus 7	194.73	719.14	439.77	115063	439720	316256	1720.7	17	97.8	389.39	247.59	29285.9	119579	96409.1	926.28	17	103.6	332.14	192.09	36275.7	108046	63800.8	835.05	21	265.948	25	416.324	25	7.14		7.14
409	ctr t2	t2	piglet 25	villus 8	175.63	714.16	441.5	96617.3	393844	315302	1637.09	29	170.07	623.21	411.3	85271.9	332806	256326	1483.67	22	137.97	275.82	158.99	34486.1	119492	43852.6	764.46	40	267.391	6	402.305	26	3.7		3.7
409	ctr t2	t2	piglet 25	villus 9	163.42	833.28	495.73	131181	427588	413082	1925.1	13	185.6	646.5	432.75	107948	376770	279773	1595.37	18	261.67	262.44	143.29	61627.5	215632	37605	953.24	23	288.11	14	429.238	17	3.95		3.95
409	ctr t2	t2	piglet 25	villus 10	192.63	889.69	623.64	166984	538136	554846	2080.79	16	163.12	480.11	277.17	71005.4	245911	133072	1200.36	19	145.48	402.75	212.61	47257.1	183979	85628.7	994.31	69	237.804	8	392.875	24	1.85		1.85
409	ctr t2	t2	piglet 25	villus 11	474.21	631.54	367.59	247731	940375	232148	2050.87		157.19	529.81	240.32	85785.5	261502	127324	1417.61		248.41	296.38	169.08	60936.9	231179	50111.9	966.75		262.987		418.737
409	ctr t2	t2	piglet 25	villus 12	248.02	522.75	372.93	115519	407109	194949	1402.56		181.39	459.77	207.03	65707	261869	95186.2	1202.09		234.48	301.35	192.09	68068.2	221874	57886.3	1061.62		262.474		430.175
409	ctr t2	t2	piglet 25	villus 13	209.89	638.16	495.8	129140	420582	316400	1600.64		217.54	384.82	167.95	54645.3	262861	64630.5	1059.49		219.5	322.76	147.99	60539.9	222456	47765.3	999.5		225.64		419.362
409	ctr t2	t2	piglet 25	villus 14	345.6	781.35	526.99	204826	847909	411764	1992.93		200.93	562.04	243.91	95782.2	354602	137087	1491		143.35	328.76	158.88	39140.1	147981	52233.4	877.89		262.057		429.922
409	ctr t2	t2	piglet 25	villus 15	255.12	838.94	626.31	195592	672055	525437	2083.06		234.04	505.31	233.03	90829.4	371345	117752	1348.34		346.47	384.37	190.01	97623.2	418162	73034.1	1281.53		255.053		435.585
409	ctr t2	t2	piglet 25	villus 16	174.81	593.43	311.65	94646.4	325736	184942	1470.9		124.9	470.5	233.87	50155.1	184524	110036	1121		208.66	363.81	168.28	54001.4	238366	61221.9	1042.46		391.764		467.74
409	ctr t2	t2	piglet 25	villus 17	143.4	556.88	292.37	69639.7	250750	162815	1420.93		131.64	439	236.84	51528.3	181460	103973	1068.83		191.79	390.04	185.21	52759.9	234890	72239.3	1012.02		438.913		488.595
409	ctr t2	t2	piglet 25	villus 18	311.16	767.27	547.94	208460	749655	420418	1992.32		146.87	514.3	241.59	87656.7	237181	124250	1468.31		276.33	445.27	240.1	98799.1	386350	106909	1250.96		346.432		485.193
409	ctr t2	t2	piglet 25	villus 19	191.85	642.87	467.44	111108	387271	300503	1581.98		202.9	461.53	262.49	81004.9	294044	121147	1236.44		130.99	327.32	172.1	35456.7	134630	56331.8	844.47		389.615		470.075
409	ctr t2	t2	piglet 25	villus 20	205.97	640.96	471.45	100405	414538	302181	1543.66		230.88	497.99	226.82	87572.2	361024	112954	1317.79		154.94	365.85	252.38	49533.4	177990	92333.2	971.63		376.635		414.932
404	ctr t2	t2	piglet 26	villus 1	312.361	742.826	388.96	184738	728573	288930	1911.12	9	236.222	619.399	370.428	91765.9	459430	229443	1482.35	36	101.944	494.115	306.56	50194.7	158167	151476	1129.26	90	344.104	26	396.191	27	9.2	7.37	9.2	7.37
404	ctr t2	t2	piglet 26	villus 2	201.198	819.96	427.383	148856	518021	350437	1931.47	19	269.563	560.958	268.981	81466.6	474810	150887	1484.19	18	161.003	387.285	247.81	63494.5	195791	95973.2	1083.28	82	345.39	27	389.195	28	7.32	5.96	7.32	5.96
404	ctr t2	t2	piglet 26	villus 3	192.549	808.523	396.676	137868	488836	320722	1927.81	36	133.388	593.171	343.149	80328.9	248442	203546	1507.51	6	203.093	399.682	237.271	74418.8	254882	94832.9	1129.76	28	457.7	16	466.996	17	4.72	6.93	4.72	6.93
404	ctr t2	t2	piglet 26	villus 4	215.028	752.163	611.614	127491	507851	460034	1762.83	9	109.031	597.52	383.284	82876.6	204565	229020	1493.18	10	252.199	385.443	264.415	86669.6	305234	101917	1183.7	54	276.636	37	394.244	35	4.95	7.14	4.95	7.14
404	ctr t2	t2	piglet 26	villus 5	202.933	515.429	297.874	53993.4	328437	153533	1207.68	18	192.817	628.914	305.171	97688.4	380774	191926	1548.54	8	170.589	404.522	266.748	59162.4	216682	107905	1056.72	32	251.921	16	334.999	15	2.92	6.9	2.92	6.9
404	ctr t2	t2	piglet 26	villus 6	207.896	779.667	543.386	132681	508962	423660	1821.36	10	131.274	399.014	313.139	49695.8	164473	124947	991.183	41	167.349	393.088	260.878	54943.6	206558	102548	1026.14	26	383.443	6	338.285	7	5.05		5.05
404	ctr t2	t2	piglet 26	villus 7	263.461	878.961	598.244	202904	727137	525833	2188.3	49	196.958	409.344	204.754	75379	253158	83814.7	1156.58	17	193.957	434.847	307.596	89487.8	264832	133757	1289.88	36	344.58	17	399.014	17	2.3		2.3
404	ctr t2	t2	piglet 26	villus 8	182.152	867.811	483.396	152786	496352	419496	2071.3	29	153.662	547.147	344.099	82834.6	263998	188273	1415.35	19	105.524	642.82	436.003	67950.2	212995	280271	1512.34	40	305.794	20	483.008	22	1.04		1.04
404	ctr t2	t2	piglet 26	villus 9	166.672	715.373	587.893	106101	374391	420563	1659.66	44	128.733	611.637	355.817	74451.8	247237	217631	1429.86	12	277.31	459.577	250.287	108848	400178	115026	1350.39	23	332.853	22	394.692	20	5.75		5.75
404	ctr t2	t2	piglet 26	villus 10	200.697	530.098	289.436	93471.5	334062	153430	1360.32	45	143.382	613.791	374.896	72735.9	276340	230108	1459.39	25	342.014	409.431	199.756	107195	439698	81786.4	1371.26	53	268.463	5	359.926	5	3.23		3.23
404	ctr t2	t2	piglet 26	villus 11	330.069	744.177	389.507	194565	771276	289862	1923.37		201.4	614.224	313.55	94742.7	388432	192590	1526.35		184.127	525.824	316.855	60580	304011	166610	1247.5		447.966		320.183
404	ctr t2	t2	piglet 26	villus 12	308.242	856.654	483.989	196459	829139	414611	2181.83		146.471	509.069	279.961	60930.3	234130	142519	1211.71		173.1	642.232	411.311	94676.6	349074	264157	1496.83		440.618		306.597
404	ctr t2	t2	piglet 26	villus 13	250.855	771.382	397.66	156258	607607	306748	1826.72		188.662	493.812	334.149	75886.9	292534	165007	1223.39		226.41	399.471	254.841	71867.8	283996	101802	1099.93		434.984		284.275
404	ctr t2	t2	piglet 26	villus 14	280.076	554.779	361.851	113055	487894	200747	1368.68		186.926	533.975	257.606	81334.4	313415	137555	1315.11		245.206	534.557	380.797	109544	411580	203558	1412.98		360.707		306.822
404	ctr t2	t2	piglet 26	villus 15	280.534	556.865	370.625	125591	490530	206388	1480.38		142.879	523.742	283.05	64901.7	234971	148245	1257.45		137.043	665.489	351.283	84498.6	286370	233775	1573.32		350.873		336.425
404	ctr t2	t2	piglet 26	villus 16	437.613	720.86	449.588	226550	990538	324090	1925.18		126.938	420.488	259.493	47533.3	167601	109114	1040.58		145.05	605.302	378.982	73317	275689	229398	1396.59		373.35		238.799
404	ctr t2	t2	piglet 26	villus 17	256.129	690.764	429.298	142415	555543	296544	1740.02		128.652	601.092	298.422	70616.9	242821	179379	1442.73		211.548	506.828	282.407	90177	336666	143132	1301.48		486.63		399.384
404	ctr t2	t2	piglet 26	villus 18	228.456	604.598	367.756	130900	433709	222345	1634.94		182.632	333.284	190.242	54800.1	191127	63404.8	983.572		333.574	450.727	271.026	136850	472102	122159	1435.52		423.9		245.574
404	ctr t2	t2	piglet 26	villus 19	339.039	610.44	362.202	150826	649864	221103	1625.83		132.814	542.678	254.417	62696.2	226317	138066	1306.95		197.583	421.699	293.421	62970.5	261626	123735	1093.06		316.83		314.259
404	ctr t2	t2	piglet 26	villus 20	321.416	794.211	503.785	219423	801554	400111	2078.65		279.619	565.419	291.305	114309	496439	164709	1504.52		136.382	504.398	247.358	63905.2	216003	124767	1216.72		235.989		351.822
389	ctr t2	t2	piglet 27	villus 1	255.781	524.153	280.945	112022	420975	147258	1390.31	26	277.61	478.68	221.257	88385.1	417263	105911	1296.3	32	171.113	526.32	365.63	74060	282789	192438	1301.48	55	357.653	20	307.035	8	4.5	7.44	4.5	7.44
389	ctr t2	t2	piglet 27	villus 2	283.728	700.039	372.531	157810	623669	260786	1768.53	22	149.896	560.21	402.018	67078.8	263675	225214	1293.67	20	122.919	403.407	268.714	47871.7	155702	108401	1060.99	56	408.113	4	316.589	15	15.15	3.91	15.15	3.91
389	ctr t2	t2	piglet 27	villus 3	209.568	736.547	418.533	128906	484679	308270	1778.88	10	123.141	620.703	411.698	55282.1	240002	255542	1356.94	26	242.858	391.883	201.083	78902.4	298840	78801	1117.45	37	440.662	25	311.138	47	14.89	4.58	14.89	4.58
389	ctr t2	t2	piglet 27	villus 4	276.341	732.772	398.995	125081	635835	292372	1783.92	43	240.025	752.845	337.698	129652	567404	254235	1820.56	42	167.082	348.177	234.494	53768.7	182666	81645.5	1006.09	44	356.564	11	295.202	49	10	6.15	10	6.15
389	ctr t2	t2	piglet 27	villus 5	226.198	481.867	232.919	82447.5	342251	112236	1260.05	20	225.311	670.747	358.461	106447	474537	240437	1675.19	18	158.467	453.05	356.038	71664.8	225432	161303	1247.63	43	262.838	12	282.037	31	10.71		10.71
389	ctr t2	t2	piglet 27	villus 6	266.333	517.868	280.291	114276	433086	145154	1384.11	83	230.666	475.718	336.095	92968.3	344558	159887	1304.02	42	160.159	585.34	458.453	73317.5	294367	268351	1374.2	55	332.882	9	313.261	30	3.79		3.79
389	ctr t2	t2	piglet 27	villus 7	292.874	714.736	385.644	167685	657289	275634	1820.54	87	251.963	557.441	313.272	113937	441026	174631	1420.36	30	181.651	506.513	346.671	75218.9	288907	175593	1236.38	30	312.559	11	343.824	16	3.36		3.36
389	ctr t2	t2	piglet 27	villus 8	246.606	825.954	360.71	199649	639572	297930	2052.36	33	270.611	543.2	332.785	121395	461567	180769	1510.31	18	203.47	461.233	337.39	77548.1	294680	155615	1247.59	63	321.105	21	325.021	7	7.14		7.14
389	ctr t2	t2	piglet 27	villus 9	269.326	733.158	389.865	126486	620020	285833	1820.11	57	200.33	574.578	474.725	109157	361430	272767	1474.74	32	183.137	444.12	284.78	78171.2	255391	126477	1190.82	13	313.138	11	341.179	14	5.19		5.19
389	ctr t2	t2	piglet 27	villus 10	211.803	758.913	484.705	133033	504723	367849	1823.55	29	258.976	657.369	484.208	157797	534562	318304	1822.34	27	155.134	460.926	245.497	57587.1	224526	113156	1154.94	34	302.74	9	321.226	18	9.68		9.68
389	ctr t2	t2	piglet 27	villus 11	291.047	733.981	459.388	153594	670775	337182	1800.06		163.42	519.237	325.994	74230	266441	169268	1268.37		181.401	395.052	198.188	62408.3	225022	78294.7	1070.45		362.893		346.015
389	ctr t2	t2	piglet 27	villus 12	283.516	733.97	468.093	168083	653409	343566	1877.64		117.095	386.753	209.864	37281.6	142201	81165.5	1000.85		169.878	470.3	188.149	64676.5	250866	88486.3	1153.25		553.132		353.563
389	ctr t2	t2	piglet 27	villus 13	205.009	611.451	377.773	107787	393608	230990	1536.8		176.333	516.932	406.144	70238.3	286218	209949	1254.61		347.206	426.819	210.977	111138	465330	90048.8	1367.86		331.843		376.347
389	ctr t2	t2	piglet 27	villus 14	132.265	665.407	419.509	91705.5	276351	279144	1682.48		143.194	514.421	366.898	76357.5	231299	188740	1321.73		212.436	418.83	232.425	67871.4	279381	97346.9	1131.39		302.922		395.762
389	ctr t2	t2	piglet 27	villus 15	237.3	604.547	376.795	118312	450461	227790	1521.8		167.612	428.477	301.126	60893.9	225508	129026	1114.76		212.427	396.849	243.502	62179.3	264706	96633.6	1023.69		319.103		401.721
389	ctr t2	t2	piglet 27	villus 16	205.117	635.65	413.356	101935	409400	262749	1538.13		169.874	444.037	297.843	63048.4	236851	132253	1161.66		114.666	288.964	224.681	31238.8	104042	64924.9	777.279		327.12		382.055
389	ctr t2	t2	piglet 27	villus 17	263.029	579.978	395.876	124046	479011	229599	1484.74		174.364	535.86	370.671	76816.4	293386	198628	1280.2		165.606	379.241	225.684	42172.1	197206	85588.5	946.788		356.209		373.889
389	ctr t2	t2	piglet 27	villus 18	461.582	889.072	510.573	348773	1.28859e+06	453936	2462.82		71.3127	452.774	252.031	32608.3	101386	114113	1075.4		193.2	392.025	250.136	69173.3	237821	98059.6	1127.36		369.071		383.127
389	ctr t2	t2	piglet 27	villus 19	408.961	745.877	463.189	241064	957808	345482	2056.36		144.785	489.522	356.639	57862.4	222549	174583	1166.94		118.613	411.49	263.978	43475	153258	108624	1019.98		406.292		404.368
389	ctr t2	t2	piglet 27	villus 20	387.989	678.534	407.64	209856	826649	276598	1864.74		236.369	541.41	372.527	111666	401834	201690	1417.88		164.453	412.392	237.572	63694.6	212952	97972.9	1123.63		367.417		385.447
385	ctr t2	t2	piglet 28	villus 1	176.588	796.375	502.885	73525.7	441578	400484	1729.92	33	163.488	385.912	273.093	59598.6	198109	105390	1066.58	12	269.306	649.181	245.862	135818	548961	159609	1667.47	59	343.877	22	438.619	14	6.82	17.43	6.82	17.43
385	ctr t2	t2	piglet 28	villus 2	123.31	810.654	581.351	79231.9	313879	471275	1759.38	20	132.151	311.095	225.305	36126	129090	70091.2	823.11	13	209.15	390.406	230.918	72344.6	256392	90151.8	1105.98	33	394.046	8	438.37	20	8.13	20.24	8.13	20.24
385	ctr t2	t2	piglet 28	villus 3	201.351	658.505	260.609	115477	416336	171612	1667.34	15	177.812	297.383	205.307	42311.9	166037	61054.7	840.794	32	196.082	415.634	242.961	74601	255904	100983	1147.06	86	393.086	9	457.822	15	6.2	13.51	6.2	13.51
385	ctr t2	t2	piglet 28	villus 4	205.015	637.736	482.674	134919	410541	307819	1658.28	7	149.78	313.139	210.607	37088.6	147272	65949.1	805.148	40	129.168	411.682	263.298	50937.8	166973	108395	1033.29	26	390.058	13	503.66	28	7.08	18.56	7.08	18.56
385	ctr t2	t2	piglet 28	villus 5	136.481	694.547	431.038	78775.9	297648	299376	1575.86	33	198.392	768.836	559.282	110631	478948	429996	1738.37	16	132.811	335.191	257.423	41105.8	139783	86285.8	878.519	23	369.227	15	332.62	31	5.1	23.6	5.1	23.6
385	ctr t2	t2	piglet 28	villus 6	145.555	649.323	431.649	76611.5	296769	280280	1504.59	30	106.042	776.853	605.08	70470	258671	470058	1704.26	15	246.995	404.913	250.975	76434	314036	101623	1120.89	34	382.991	14	398.826	24	6.73		6.73
385	ctr t2	t2	piglet 28	villus 7	117.382	654.94	429.408	64765.2	241397	281236	1508.87	25	134.31	650.545	338.965	78705.1	274356	220512	1526.92	36	188.26	530.316	384.072	77379.1	313490	203680	1324.95	21	388.309	11	441.826	6	10.43		10.43
385	ctr t2	t2	piglet 28	villus 8	253.736	702.563	296.4	138053	559754	208239	1763.95	16	130.193	549.647	261.977	57172.2	224700	143995	1287.69	12	246.05	468.894	287.664	79999.9	362266	134884	1210.68	96	396.138	12	435.484	11	7.81		7.81
385	ctr t2	t2	piglet 28	villus 9	255.469	633.661	254.487	140742	508306	161259	1648.32	17	129.954	577.895	245.682	68526.1	235814	141978	1380.82	13	130.722	490.595	347.116	48284.3	201373	170294	1224.35	32	393.995	15	459.267	22	6.92		6.92
385	ctr t2	t2	piglet 28	villus 10	163.923	578.78	328.417	72701.9	297909	190081	1359.89	22	92.441	519.075	251.746	44531.9	150669	130675	1203.81	18	152.105	726.319	627.144	97162	346896	455507	1643.91	65	367.498	28	445.979	33	2.48		2.48
385	ctr t2	t2	piglet 28	villus 11	169.127	615.592	420.178	81994.8	326915	258659	1522.75		120.309	535.258	415.297	72906.3	202205	222291	1366.04		172.754	811.775	643.071	123157	440345	522029	1823.64		339.619		354.195
385	ctr t2	t2	piglet 28	villus 12	206.768	453.694	245.476	63402.9	294561	111371	1141.77		106.986	725.809	479.357	75163.7	243826	347922	1653.45		198.989	836.304	639.953	132660	522545	535195	1878.54		346.675		414.697
385	ctr t2	t2	piglet 28	villus 13	195.912	716.728	402.004	117907	440904	288128	1680.69		103.702	690.552	500.367	87549.5	224860	345529	1635.7		183.662	485.499	374.221	69272	279987	181684	1164.79		353.281		498.763
385	ctr t2	t2	piglet 28	villus 14	172.276	465.531	335.19	71421.7	251827	156041	1191.74		161.614	745.299	398.557	85108.5	378216	297044	1713.31		184.684	379.761	275.042	60307.1	220226	104450	999.493		375.334		551.635
385	ctr t2	t2	piglet 28	villus 15	296.972	520.28	336.005	121342	485156	174817	1423.1		130.449	782.316	612.109	79430.6	320444	478862	1727.07		195.824	439.454	280.688	74234.7	270215	123349	1190.61		364.561		434.713
385	ctr t2	t2	piglet 28	villus 16	133.157	453.486	316.991	80660.3	189609	143751	1191.9		111.174	716.816	12.6692	100800	250232	9081.48	1734.46		138.938	467.107	345.061	66962.2	203782	161181	1217.59		329.164		447.539
385	ctr t2	t2	piglet 28	villus 17	177.918	707.715	369.007	99072	395373	261152	1670.93		115.24	377.876	271.484	32851.8	136736	102587	892.628		204.953	476.665	325.776	78922.7	306759	155286	1222.03		282.849		441.516
385	ctr t2	t2	piglet 28	villus 18	259.065	636.703	462.765	108776	517936	294644	1531.46		251.319	631.462	410.234	142431	498314	259047	1742.22		184.882	393.477	262.759	58718.2	228425	103390	1071.07		288.61		511.306
385	ctr t2	t2	piglet 28	villus 19	181.971	641.709	421.595	81472.3	366665	270541	1547		162.088	773.359	405.68	105457	393607	313736	1777		185.646	366.302	236.115	57502.2	213528	86489.2	1022.7		255.628		449.827
385	ctr t2	t2	piglet 28	villus 20	213.522	794.063	438.031	136592	532386	347824	1874.31		105.772	398.228	212.153	41455.5	132262	84485.2	1007.89		204.956	320.149	252.101	63938.2	206036	80709.9	1012.94		358.073		403.516
415	ctr t2	t2	piglet 29	villus 1	151.843	643.765	462.979	85100	306938	298049	1481.36	21	221.974	587.73	368.289	112588	409648	216454	1521.68	30	198.584	520.613	373.772	95543.3	324629	194590	1397.76	61	429.978	20	378.756	23	8.94	21.69	8.94	21.69
415	ctr t2	t2	piglet 29	villus 2	169.336	889.332	604.922	123746	472871	537977	2017.88	17	208.63	603.195	299.117	115762	395152	180426	1522.02	32	138.968	624.157	382.415	59675.1	272357	238687	1396.53	62	380.957	14	387.94	22	8.76	11.32	8.76	11.32
415	ctr t2	t2	piglet 29	villus 3	195.717	872.587	454.298	129600	536251	396414	1925.62	18	254.938	601.787	295.926	128136	481733	178084	1603.03	15	243.459	581.016	341.05	103916	444164	198156	1424.69	40	390.108	11	425.581	40	5.79	16.48	5.79	16.48
415	ctr t2	t2	piglet 29	villus 4	211.835	789.151	395.02	133904	524914	311730	1917.09	15	144.082	603.003	320.974	78724.9	272810	193548	1439.1	35	170.937	591.229	322.833	75307.2	317338	190868	1366.73	20	378.429	8	388.446	33	8.26	15.29	8.26	15.29
415	ctr t2	t2	piglet 29	villus 5	177.596	638.473	423.859	105585	356045	270623	1577.25	17	87.1408	586.607	357.643	47417.6	160509	209796	1351.35	13	220.445	652.28	443.077	129818	451506	289011	1602.87	27	367.572	22	461.763	29	9.43	16.49	9.43	16.49
415	ctr t2	t2	piglet 29	villus 6	196.452	724.906	484.384	131231	447165	351133	1766.49	13	107.367	550.312	385.398	70253.8	185528	212089	1359.7	9	232.042	414.136	284.279	75658.4	301745	117730	1113.62	73	403.989	8	450.176	30	3.88		3.88
415	ctr t2	t2	piglet 29	villus 7	205.714	839.723	477.87	133005	542413	401278	1896.88	22	262.915	623.554	333.508	136883	514777	207960	1583.46	9	111.844	564.037	412.094	66075.2	198085	232436	1352.76	23	370.241	21	401.146	9	8.08		8.08
415	ctr t2	t2	piglet 29	villus 8	260.927	810.895	472.475	177491	664373	383127	1884.76	6	88.6761	640.914	313.93	58748.9	178458	201202	1440.52	42	118.548	425.775	307.078	39689.1	158491	130746	1016	26	367.815	22	392.98	19	11.76		11.76
415	ctr t2	t2	piglet 29	villus 9	267.842	881.443	424.923	166694	741313	374545	2039.43	33	161.701	585.918	288.964	96523.3	297495	169309	1459.71	27	147.34	395.966	206.151	57638.1	183193	81628.8	1132.54	24	353.671	7	389.113	27	13.59		13.59
415	ctr t2	t2	piglet 29	villus 10	279.476	778.014	360.895	168190	682749	280781	1882.14	13	152.732	613.401	336.043	73957.1	294174	206129	1429.39	13	130.988	429.092	297.33	46058.6	176487	127582	1029.6	36	330.646	16	381.165	30	7.92		7.92
415	ctr t2	t2	piglet 29	villus 11	111.497	691.635	466.596	72511.7	242141	322714	1568.61		79.4315	584.891	347.22	43135.1	145881	203086	1317.81		115.203	418.002	218.157	42269.4	151207	91190.2	1017.99		361.324		332.967
415	ctr t2	t2	piglet 29	villus 12	143.388	688.359	405.426	120504	309926	279079	1620.95		104.655	532.852	377.275	56856.4	175105	201032	1307.74		122.482	513.435	311.206	63937.3	197464	159784	1272.26		343.606		396.131
415	ctr t2	t2	piglet 29	villus 13	126.18	630.69	475.958	78976.5	249883	300182	1494.47		76.8323	423.932	316.816	39384.6	102275	134309	1016.4		176.434	485.068	357.07	73094.7	268729	173203	1198.01		352.441		416.718
415	ctr t2	t2	piglet 29	villus 14	274.297	566.845	222.403	121431	488220	126068	1561.42		65.6234	504.824	336.479	33885.6	104023	169863	1125.65		180.449	303.082	175.654	54821.4	171729	53237.5	950.693		339.818		436.683
415	ctr t2	t2	piglet 29	villus 15	205.632	660.839	218.773	86518.6	426694	144574	1645.13		150.77	555.817	379.63	53879.6	263133	211005	1287.45		123.861	503.203	382.874	61828.1	195708	192664	1190.03		354.302		400.346
415	ctr t2	t2	piglet 29	villus 16	294.386	782.803	366.028	156675	723601	286528	1918.99		71.0364	598.264	441.993	54703.4	133445	264428	1347.31		98.3634	461.27	275.688	44228.9	142468	127167	1103.77		361.549		418.487
415	ctr t2	t2	piglet 29	villus 17	273.053	722.707	473.501	173296	619639	342203	1851.1		272.466	573.94	310.4	154182	491031	178151	1649.19		185.78	572.529	312.398	90215.2	333984	178857	1409.99		406.794		405.86
415	ctr t2	t2	piglet 29	villus 18	213.37	818.281	425.92	135529	548234	348522	1877.63		153.763	539.481	283.017	70229.8	260471	152683	1288.86		157.318	654.919	338.157	81066.3	323516	221465	1518.11		471.41		343.824
415	ctr t2	t2	piglet 29	villus 19	247.248	715.84	439.686	136918	555748	314745	1743.98		201.784	498.598	300.103	86968.4	315912	149631	1290.6		221.848	444.492	279.294	80232.7	309635	124144	1139.98		416.169		311.009
415	ctr t2	t2	piglet 29	villus 20	376.868	885.491	526.853	277563	1.04786e+06	466524	2283		243.505	696.344	462.445	157239	532428	322021	1770.83		226.299	527.214	299.871	101086	374627	158096	1354.53		344.011		352.327
376	ctr t2	t2	piglet 30	villus 1	208.273	591.495	282.868	85421.5	386824	167315	1437.29	20	77.065	358.44	248.39	27376.9	86736.7	89032.7	834.177	16	192.072	410.41	252.917	66945.7	247520	103799	1064.5	27	446.36	16	327.688	48	10.91	6.74	10.91	6.74
376	ctr t2	t2	piglet 30	villus 2	159.636	597.672	274.061	79052.5	299586	163799	1436.43	12	227.665	409.293	234.046	74973.5	292590	95793.3	1209.54	41	169.347	481.28	272.304	63564.3	255921	131055	1155.65	8	431.128	26	363.589	21	8.26	3.8	8.26	3.8
376	ctr t2	t2	piglet 30	villus 3	201.978	400.37	288.543	70228.8	253919	115524	1089.63	17	74.4364	418.937	219.092	39091.5	97918.2	91785.4	998.278	20	112.408	371.57	247.68	34688.6	131149	92030.4	876.248	42	368.954	8	360.81	15	8.87		8.87
376	ctr t2	t2	piglet 30	villus 4	136.204	742.879	443.989	97362.6	317716	329830	1710.41	33	187.216	380.922	250.455	53524.2	223929	95403.7	991.989	23	81.6137	587.69	245.251	47366.6	150606	144131	1288.37	20	370.559	37	422.368	21	7.34		7.34
376	ctr t2	t2	piglet 30	villus 5	137.991	744.307	410.245	80884.6	322502	305348	1680.53	27	97.1673	394.987	286.329	37683.3	120513	113096	924.301	9	146.48	290.471	155.21	30586.4	133601	45084	756.963	28	269.197	7	441.084	25	8.41		8.41
376	ctr t2	t2	piglet 30	villus 6	164.765	567.773	365.706	76836.7	293745	207638	1483.64	12	108.244	366.255	267.602	37036.2	124486	98010.7	923.998	6	164.453	296.764	200.66	41208.2	153244	59548.7	834.46	67	374.551	11	412.773	15	11.11		11.11
376	ctr t2	t2	piglet 30	villus 7	242.563	513.951	290.223	97894.2	391449	149160	1375.02	17	90.4246	396.803	302.281	31679.3	112666	119946	910.982	36	201.923	374.74	201.441	59592.9	237599	75488.1	1029.05	22	364.691	31	361.794	50	8.04		8.04
376	ctr t2	t2	piglet 30	villus 8	217.303	391.558	138.928	76263.6	267172	54398.3	1136.62	13	126.892	370.38	279.738	42115	147574	103609	943.569	24	252.916	450.988	196.072	81431.2	358155	88426	1314.94	5	345.989	12	318.667	45	6.42		6.42
376	ctr t2	t2	piglet 30	villus 9	272.121	642.988	401.66	145036	549408	258262	1742.78	21	92.5539	399.684	248.451	34149.5	116156	99301.9	956.455	21	249.954	430.082	244.509	82597.2	337552	105159	1182.05	50	339.843	21	287	31	4.07		4.07
376	ctr t2	t2	piglet 30	villus 10	127.883	499.13	350.038	55558.2	200427	174715	1202.71	47	119.659	377.727	235.833	37839.1	141922	89080.5	929.9	19	215.814	481.528	228.804	69943.7	326310	110175	1318.69	46	319.566	41	335.063	16	7.84		7.84
376	ctr t2	t2	piglet 30	villus 11	350.492	724.564	392.299	156762	797414	284246	1797.53		119.486	395.771	265.895	37747.1	148487	105233	1003.8		196.263	339.242	248.989	57902.5	209063	84467.8	957.097		296.816		274.85
376	ctr t2	t2	piglet 30	villus 12	196.875	803.171	483.236	141035	496509	388121	1882.24		108.086	413.339	298.5	40499.2	140283	123382	970.827		214.587	507.349	286.305	76656.3	341853	145256	1310.66		345.727		325.048
376	ctr t2	t2	piglet 30	villus 13	211.74	688.71	391.516	133955	457899	269641	1729.48		115.346	396.441	284.497	38391.4	143586	112786	922.128		191.739	342.112	257.595	63096.5	205972	88126.5	989.733		351.123		353.719
376	ctr t2	t2	piglet 30	villus 14	189.81	566.505	439.228	78659.8	337639	248825	1377.25		157.877	373.345	239.129	55850	185079	89277.7	1013.24		198.669	515.656	232.442	82601.4	321678	119860	1262.19		363.623		346.918
376	ctr t2	t2	piglet 30	villus 15	217.537	696.954	447.525	101564	476066	311904	1637.51		103.646	455.181	349.254	46229.5	148138	158974	1096.79		254.438	441.61	252.282	97756.8	352818	111410	1329.75		340.044		349.945
376	ctr t2	t2	piglet 30	villus 16	236.577	575.186	428.49	122177	427277	246461	1515.92		130.81	442.804	266.479	56120.9	181878	117998	1142.01		161.686	346.592	215.023	47089.1	175963	74525.2	900.266		337.447		346.626
376	ctr t2	t2	piglet 30	villus 17	203.277	714.434	452.899	121233	456017	323567	1704.75		91.8325	491.482	382.432	47187.3	141721	187958	1137.3		252.26	401.703	221.306	82421.6	318187	88899.1	1137.59		344.753		306.091
376	ctr t2	t2	piglet 30	villus 18	121.775	642.951	476.283	83088.1	245847	306227	1528.39		98.637	518.953	373.167	50567.2	160730	193656	1245.28		141.533	384.406	217.597	44031.6	170835	83645.5	942.6		326.402		255.129
376	ctr t2	t2	piglet 30	villus 19	356.799	534.121	361.549	152636	598403	193111	1555.09		134.826	495.381	430.76	42615.9	209722	213390	1145.69		384.705	502.734	295.07	160444	607289	148342	1548.58		326.839		268.12
376	ctr t2	t2	piglet 30	villus 20	245.59	631.118	435.937	132191	486688	275128	1632.47		139.805	519.339	391.831	50148.5	227983	203493	1172.46		216.75	521.797	357.858	102262	355133	186729	1375.27		286.85		300.851
355	prebiotic t2	t2	piglet 31	villus 1	105.195	568.521	328.398	56616.6	187789	186701	1315.71	38	217.787	634.302	238.503	108775	433767	151283	1587.1	52	194.719	495.16	340.298	72114.2	302750	168502	1242.42	27	293.72	20	341.792	25		19.61		19.61
355	prebiotic t2	t2	piglet 31	villus 2	128.136	648.839	356.352	79284.8	261059	231215	1617.96	15	194.76	529.495	275.942	98478.1	323810	146110	1354.02	13	289.629	510.17	303.9	124242	463967	155041	1433.54	24	294.308	23	351.101	48		12.42		12.42
355	prebiotic t2	t2	piglet 31	villus 3	237.134	609.282	358.582	94735.2	453672	218477	1451.53	7	103.594	579.095	428.438	52966.2	188371	248106	1296.59	15	337.983	486.346	320.101	135907	516143	155680	1486.26	40	314.131	12	335.514	15		13.43		13.43
355	prebiotic t2	t2	piglet 31	villus 4	182.747	816.555	489.638	151608	468561	399816	1981.57	21	106.279	562.517	425.11	53044.1	187721	239132	1297.16	28	151.736	433.124	300.654	57764.6	206362	130220	1080.43	30	279.677	19	368.623	32		12.93		12.93
355	prebiotic t2	t2	piglet 31	villus 5	140.887	822.567	502.359	91291.1	363893	413224	1794.57	30	123.947	588.098	428.966	58913.6	228884	252274	1310.57	17	151.73	519.87	292.412	63961.8	247682	152016	1218.3	46	226.228	20	374.535	28		15.44		15.44
355	prebiotic t2	t2	piglet 31	villus 6	173.395	722.854	484.608	98296.4	393565	350300	1637.71	24	110.334	539.655	419.286	61255.5	186964	226270	1284.57	18	129.675	301.501	250.08	36273.8	122765	75399.4	790.791	32	278.065	16	387.563	32
355	prebiotic t2	t2	piglet 31	villus 7	103.066	654.475	507.243	54967.7	211806	331978	1433.27	36	166.96	660.774	499.108	98951.6	346413	329797	1547.43	23	92.2499	330.536	237.618	25991	95744.5	78541.1	797.571	34	248.149	24	351.927	30
355	prebiotic t2	t2	piglet 31	villus 8	185.146	757.93	548.064	119487	440630	415394	1748.13	45	162.565	626.738	446.046	84592.1	319921	279554	1455.25	30	145.819	372.131	269.482	49383.7	170388	100283	938.707	35	259.018	31	363.213	25
355	prebiotic t2	t2	piglet 31	villus 9	146.868	705.684	352.799	89318.3	325437	248965	1650.98	70	167.51	655.404	502.197	90480.1	344730	329142	1504.4	24	96.3954	435.39	302.94	44786.4	131784	131897	1028.81	51	266.699	42	332.888	29
355	prebiotic t2	t2	piglet 31	villus 10	200.393	746.741	395.834	118030	469874	295585	1798.01	13	239.253	643.771	457.192	123033	483636	294327	1586.17	20	88.2539	443.635	313.768	34226.5	122939	139199	1055.41	24	275.693	23	361.652	19
355	prebiotic t2	t2	piglet 31	villus 11	259.635	703.139	388.289	120034	573237	273022	1653.89		172.659	642.745	497.902	92171	348464	320024	1519.06		94.4165	380.336	308.266	32612	112757	117245	903.708		281.363		354.683
355	prebiotic t2	t2	piglet 31	villus 12	223.601	807.56	422.678	130732	566994	341338	1907.39		109.888	535.271	423.372	52831.6	184695	226619	1236.93		132.541	472.502	295.293	59946.5	196645	139526	1163.46		295.285		321.346
355	prebiotic t2	t2	piglet 31	villus 13	169.395	772	521.245	105142	410626	402401	1769.33		219.776	677.601	367.678	103954	467609	249139	1611.49		293.067	368.9	170.138	92499	339473	62763.9	1184.14		324.3		355.451
355	prebiotic t2	t2	piglet 31	villus 14	179.61	739.992	482.956	81920.3	417337	357384	1660.67		208.153	601.629	341.439	57492.7	393226	205419	1385.01		293.46	388.856	175.547	86153.2	358317	68262.6	1162.65		407.529		325.534
355	prebiotic t2	t2	piglet 31	villus 15	159.826	654.718	320.781	83148.1	328572	210021	1523.23		217.129	451.838	268.179	83931.2	308057	121173	1213.97		277.414	381.696	183.907	78089.5	332488	70196.7	1125.94		220.599		304.246
355	prebiotic t2	t2	piglet 31	villus 16	140.106	685.348	325.264	87973.4	301506	222919	1602.79		213.718	573.132	381.469	79899.9	384614	218632	1376.94		313.995	350.185	142.324	83621.1	345263	49839.6	1139.42		297.798		312.097
355	prebiotic t2	t2	piglet 31	villus 17	197.247	813.905	411.844	131980	504095	335202	1912.29		170.664	491.352	322.476	73037.6	263309	158449	1225.21		277.344	406.274	170.303	94084.2	353807	69189.8	1212.6		324.611		400.127
355	prebiotic t2	t2	piglet 31	villus 18	97.5645	865.634	455.041	103371	265189	393899	1969.36		153.661	547.886	332.047	68925.9	264353	181924	1288.55		158.995	546.035	297.268	67654.2	272604	162319	1268.04		326.612		411.457
355	prebiotic t2	t2	piglet 31	villus 19	404.743	755.564	372.537	239118	960242	281475	2006.8		118.864	541.431	285.773	90544.3	202080	154726	1372.59		154.03	349.835	210.496	44176	169200	73639	881.184		332.894		395.185
355	prebiotic t2	t2	piglet 31	villus 20	145.966	747.949	405.698	93224.6	342811	303442	1713.71		134.064	629.944	321.833	78030.5	265183	202737	1532.31		347.897	393.026	168.635	110371	429340	66277.9	1304.05		334.636		378.892
325	prebiotic t2	t2	piglet 32	villus 1	210.32	793.157	401.127	138526	523805	318157	1936.69	28	188.974	459.246	288.648	75063.6	272507	132561	1191.06	40	270.803	568.991	417.833	114840	483825	237743	1499.25	80	481.954	40	450.846	32	0.76	9.09	0.76	9.09
325	prebiotic t2	t2	piglet 32	villus 2	193.117	799.824	530.543	120628	485002	424341	1851.23	70	107.341	483.037	271.58	49422.5	162808	131183	1185.96	6	84.6462	543.052	370.935	48649.2	144337	201437	1244.85	9	398.554	54	465.848	40	1.61	15.69	1.61	15.69
325	prebiotic t2	t2	piglet 32	villus 3	289.005	773.784	459.127	150457	702191	355265	1882.77	23	128.63	653.462	469.668	63453.4	263933	306910	1423.25	18	183.264	526.801	399.62	71157.8	303148	210520	1246.26	40	367.917	14	439.293	44	0.82	15.58	0.82	15.58
325	prebiotic t2	t2	piglet 32	villus 4	173.657	753.763	436.083	115110	411014	328703	1735.21	38	149.78	779.717	440.123	95104.3	366708	343171	1775.69	12	213.629	546.916	407.453	100788	366869	222843	1394.82	36	340.306	62	304.595	23	0	6.45	0	6.45
325	prebiotic t2	t2	piglet 32	villus 5	135.657	590.841	447.241	82000.5	251677	264248	1420.46	73	269.913	702.355	345.665	149691	595265	242780	1758.13	19	190.496	525.208	409.733	64384.3	314158	215195	1232.55	15	371.238	20	406.931	14	1.42	14.39	1.42	14.39
325	prebiotic t2	t2	piglet 32	villus 6	168.975	505.706	388.778	71272.5	268317	196607	1219.46	26	247.902	559.1	308.531	104880	435210	172500	1449.97	13	162.831	453.024	270.847	57465.8	231626	122701	1089.83	74	478.743	15	435.271	48	2.91		2.91
325	prebiotic t2	t2	piglet 32	villus 7	205.526	717.917	467.843	125072	463309	335873	1699.59	34	132.136	577.224	412.285	63744.2	239495	237981	1331	7	121.838	421.319	193.027	42307.1	161184	81326	1018.47	38	317.317	34	452.657	30	1.02		1.02
325	prebiotic t2	t2	piglet 32	villus 8	200.318	615.152	434.505	114255	386930	267287	1558.01	35	184.074	545.703	159.795	72338.4	315412	87200.5	1346.19	10	304.302	358.591	197.6	84791.3	342637	70857.7	1162.41	51	322.623	36	463.125	42	0		0
325	prebiotic t2	t2	piglet 32	villus 9	164.073	588.234	387.222	86458.6	303052	227777	1404.43	40	115.482	562.715	516.701	117708	204047	290755	1512.9	15	274.928	408.149	242.755	86538.9	352345	99080.4	1172.21	35	251.23	50	461.724	22	0.79		0.79
325	prebiotic t2	t2	piglet 32	villus 10	152.804	670.641	515.678	85805.8	321777	345835	1537.96	38	337.489	580.158	445.271	82610.9	614802	258327	1425.46	20	197.247	452.143	266.675	73836.3	280037	120575	1167.05	50	250.307	28	227.759	20	0		0
325	prebiotic t2	t2	piglet 32	villus 11	109.601	783.447	487.335	88408.7	269621	381801	1796.8		226.483	615.552	286.089	105551	437754	176103	1546.51		215.17	495.384	338.739	88249.6	334699	167806	1254.2		291.151		461.836
325	prebiotic t2	t2	piglet 32	villus 12	187.226	672.415	535.612	101911	395306	360154	1591.91		240.3	556.528	209.15	100533	419924	116398	1431.14		140.85	382.922	292.605	51421.6	169355	112045	985.865		318.564		426.416
325	prebiotic t2	t2	piglet 32	villus 13	125.95	675.932	540.008	80708	267321	365009	1613.83		150.789	429.87	227.908	58774.4	203533	97970.7	1109.32		139.335	520.237	315.422	67963.4	227610	164094	1275.93		322.94		441.07
325	prebiotic t2	t2	piglet 32	villus 14	140.707	880.172	486.848	108043	388878	428510	1952.82		154.302	663.941	310.639	86391.1	321685	206246	1623.21		182.46	467.563	339.321	75978	267879	158654	1216.54		362.243		427.67
325	prebiotic t2	t2	piglet 32	villus 15	239.624	681.242	470.886	93012.6	512580	320787	1608.3		272.091	499.414	199.429	101985	426682	99597.3	1534.22		342.158	420.345	248.869	144032	451609	104611	1486.27		321.686		375.881
325	prebiotic t2	t2	piglet 32	villus 16	192.771	536.58	301.755	77776.5	324792	161915	1292.67		137.034	737.026	359.493	82637.3	317133	264956	1686.78		195.288	395.339	259.995	65892	242423	102786	1078.95		318.507		410.101
325	prebiotic t2	t2	piglet 32	villus 17	338.017	648.896	272.032	175525	688721	176521	1685.97		130.607	602.626	353.167	49801	247140	212828	1341.65		257.795	469.349	301.153	98496.1	379928	141346	1316.41		530.387		468.374
325	prebiotic t2	t2	piglet 32	villus 18	233.011	617.502	357.564	142092	451798	220796	1595.6		155.337	670.624	341.141	85711.8	327103	228777	1530.92		435.811	482.043	263.266	179422	659650	126906	1595.56		531.772		395.182
325	prebiotic t2	t2	piglet 32	villus 19	244.873	575.25	326.805	129249	442310	187994	1578.38		154.781	492.663	294.063	60727.3	239440	144874	1199.61		259.415	469.188	320.545	103488	382183	150396	1317.27		606.91		308.297
325	prebiotic t2	t2	piglet 32	villus 20	192.183	638.579	325.292	123148	385354	207724	1684.62		188.508	564.206	242.51	82984.3	333962	136825	1430.92		202.056	506.316	360.661	92072.3	321235	182608	1314.92		637.945		611.56
327	prebiotic t2	t2	piglet 33	villus 1	258.358	817.476	417.71	147206	663172	341468	1961.74	38	139.874	622.432	348.284	69955.5	273374	216783	1416.79	42	nc	nc	nc	nc	nc	nc	nc	23	527.033	20	448.762	16	1.85	16.08	1.85	16.08
327	prebiotic t2	t2	piglet 33	villus 2	219.685	958.708	558.372	155500	661327	535316	2269.29	33	116.754	751.476	348.461	83589.9	275497	261860	1722.72	52	nc	nc	nc	nc	nc	nc	nc	5	308.602	22	464.054	22	3.92	11.8	3.92	11.8
327	prebiotic t2	t2	piglet 33	villus 3	274.168	751.07	591.082	179622	646588	443944	1855.45	70	136.099	616.709	375.886	70223.6	263551	231812	1412.01	20	nc	nc	nc	nc	nc	nc	nc	32	377.098	22	462.645	17	1.8	9.68	1.8	9.68
327	prebiotic t2	t2	piglet 33	villus 4	280.869	707.044	586.241	121554	623562	414498	1700.79	32	97.6021	724.321	454.472	67478.1	221983	329183	1594.39	11	nc	nc	nc	nc	nc	nc	nc	16	415.72	24	472.71	20	3.51	11.36	3.51	11.36
327	prebiotic t2	t2	piglet 33	villus 5	309.013	618.886	465.28	135181	600505	287955	1567.92	25	189.755	636.721	405.008	96947.7	379378	257877	1479.62	13	nc	nc	nc	nc	nc	nc	nc	31	419.293	25	399.112	13	4.03	11.18	4.03	11.18
327	prebiotic t2	t2	piglet 33	villus 6	215.028	920.958	628.502	164912	621820	578824	2103.77	17	134.318	612.789	381.531	69840.8	258448	233798	1413.01	16	nc	nc	nc	nc	nc	nc	nc	16	265.646	18	395.161	30	1.01		1.01
327	prebiotic t2	t2	piglet 33	villus 7	289.668	921.442	635.718	212021	838106	585778	2224.7	30	91.8161	727.098	451.63	72468.7	209624	328379	1609.76	36	nc	nc	nc	nc	nc	nc	nc	20	341.772	29	402.066	9	0		0
327	prebiotic t2	t2	piglet 33	villus 8	227.191	1023.14	725.802	194901	729888	742599	2450.71	22	188.301	630.308	390.492	91294.4	372680	246131	1451.16	20	nc	nc	nc	nc	nc	nc	nc	22	477.328	30	474.587	15	1.9		1.9
327	prebiotic t2	t2	piglet 33	villus 9	96.3954	1203.84	872.926	122029	364380	1.05086e+06	2609.33	28	104.396	499.253	304.799	41132.2	163657	152172	1136.71	17	nc	nc	nc	nc	nc	nc	nc	34	335.598	25	460.273	17	2.91		2.91
327	prebiotic t2	t2	piglet 33	villus 10	365.378	1190.05	882.752	316782	1.36533e+06	1.05052e+06	2819.45	20	102.528	605.378	267.406	68075.3	194894	161882	1452.65	42	nc	nc	nc	nc	nc	nc	nc	11	286.121	24	438.26	20	3.67		3.67
327	prebiotic t2	t2	piglet 33	villus 11	173.947	641.745	457.444	92702	350517	293563	1505.47		137.355	799.434	303.544	94781.9	344791	242663	1802.19		nc	nc	nc	nc	nc	nc	nc		311.067		432.732
327	prebiotic t2	t2	piglet 33	villus 12	156.844	626.194	528.875	56578.8	308394	331178	1420		213.01	629.067	352.948	104459	420752	222027	1476.54		nc	nc	nc	nc	nc	nc	nc		321.656		494.517
327	prebiotic t2	t2	piglet 33	villus 13	298.101	623.307	520.662	99636.1	583439	324533	1519.68		339.16	820.439	497.794	146483	873737	408410	1954.54		nc	nc	nc	nc	nc	nc	nc		690.02		489.143
327	prebiotic t2	t2	piglet 33	villus 14	158.239	705.311	338.435	109471	350447	238702	1661.28		144.82	912.524	445.687	106001	414956	406700	2019.33		nc	nc	nc	nc	nc	nc	nc		486.467		503.794
327	prebiotic t2	t2	piglet 33	villus 15	187.494	718.059	338.244	110150	422743	242879	1678.85		134.732	575.343	292.58	52939.7	243404	168334	1283.39		nc	nc	nc	nc	nc	nc	nc		368.257		428.719
327	prebiotic t2	t2	piglet 33	villus 16	163.12	631.713	359.212	79515.1	323561	226919	1489.6		106.029	866.673	300.222	89002	288542	260194	1894.41		nc	nc	nc	nc	nc	nc	nc		415.089		425.387
327	prebiotic t2	t2	piglet 33	villus 17	101.391	836.682	392.401	93458.3	266374	328315	1902		226.62	524.114	251.471	105486	372953	131800	1359.43		nc	nc	nc	nc	nc	nc	nc		378.43		393.788
327	prebiotic t2	t2	piglet 33	villus 18	119.326	680.27	351.185	68304.7	254887	238900	1478.76		110.003	508.845	272.665	54717	175759	138744	1180.69		nc	nc	nc	nc	nc	nc	nc		319.08		414.989
327	prebiotic t2	t2	piglet 33	villus 19	111.367	739.995	366.691	83589.4	258772	271349	1683.47		261.599	724.167	256.35	133802	594846	185640	1760.99		nc	nc	nc	nc	nc	nc	nc		346.246		421.139
327	prebiotic t2	t2	piglet 33	villus 20	267.181	674.723	399.497	125780	566057	269550	1624.62		143.276	624.41	247.99	82336.6	280913	154847	1475.94		nc	nc	nc	nc	nc	nc	nc		380.396		408.781
299	prebiotic t2	t2	piglet 34	villus 1	189.488	601.962	378.626	102024	358163	227919	1515.15	83	144.792	565.458	204.711	82117.6	257084	115756	1397.78	6	228.482	488.213	228.861	86397.7	350261	111733	1260.97	37	506.187	12	345.26	44	3.6	6.95	3.6	6.95
299	prebiotic t2	t2	piglet 34	villus 2	203.344	526.779	349.629	107654	336348	184177	1423.98	90	141.561	519.874	246.595	63724.8	231085	128198	1253.79	7	284.902	513.537	271.376	116506	459406	139362	1442.51	18	495.541	34	357.214	34	4.96	18.94	4.96	18.94
299	prebiotic t2	t2	piglet 34	villus 3	116.801	619.311	451.167	69266.8	227135	279412	1429.6	60	158.509	587.165	220.747	76922.6	292244	129615	1445.63	28	179.662	543.12	384.75	80492.3	306394	208965	1392.51	47	474.14	27	330.897	17	4.59	14.55	4.59	14.55
299	prebiotic t2	t2	piglet 34	villus 4	234.653	633.802	447.228	129325	466992	283454	1605.14	74	122.352	535.719	275.286	65416.7	205815	147476	1299.14	14	307.922	521.627	254.667	109917	504348	132841	1466.79	44	512.801	40	355.749	18	2.68	8.33	2.68	8.33
299	prebiotic t2	t2	piglet 34	villus 5	241.197	640.019	454.532	122835	484725	290909	1587.25	58	126.937	469.528	271.921	55661.2	187146	127675	1152.9	13	174.916	556.765	442.968	90169.9	305796	246629	1386.79	25	505.749	7	346.88	9	3.03	10.8	3.03	10.8
299	prebiotic t2	t2	piglet 34	villus 6	148.641	757.823	576.72	93398.3	353700	437052	1698.99	100	269.875	438.014	213.8	102053	371176	93647.1	1335.1	15	123.542	453.256	253.485	54469.7	175828	114893	1103.19	24	487.378	21	335.865	20	2.94		2.94
299	prebiotic t2	t2	piglet 34	villus 7	265.966	767.743	534.71	167154	641169	410520	1863.11	76	253.407	549.775	164.432	107668	437456	90400.5	1463.65	24	156.491	395.959	206.393	55201.8	194566	81722.9	1028.77	22	356.06	4	347.984	12	4.24		4.24
299	prebiotic t2	t2	piglet 34	villus 8	299.687	586.085	397.081	167222	551517	232723	1696.6	80	246.208	667.284	288.645	131527	515871	192608	1642.43	18	141.045	482.416	306.861	56396.6	213653	148035	1134.59	21	376.223	20	340.534	20	4.59		4.59
299	prebiotic t2	t2	piglet 34	villus 9	139.464	566.959	378.908	72075.5	248280	214825	1339.55	85	409.187	635.564	189.212	218062	816603	120256	1897.01	21	214.434	581.325	254.274	88251.5	391419	147816	1383.49	52	368.341	11	340.486	25	5.1		5.1
299	prebiotic t2	t2	piglet 34	villus 10	182.314	512.898	272.121	76663.9	293617	139571	1267.65	70	149.585	598.612	187.276	84949.9	281167	112105	1597.89	12	111.12	577.15	271.193	68402.4	201378	156519	1332.18	46	348.064	15	347.84	8	3.92		3.92
299	prebiotic t2	t2	piglet 34	villus 11	169.853	591.176	400.333	83647.5	315297	236667	1419.48		226.251	555.811	246.162	122372	394865	136819	1489.93		119.03	529.531	256.509	56524.1	197915	135829	1183.33		326.478		361.099
299	prebiotic t2	t2	piglet 34	villus 12	181.346	500.728	354.332	82730.3	285127	177424	1259.1		166.737	538.152	271.462	81288.6	281752	146088	1343.83		159.15	565.544	197.883	82704.3	282621	111912	1363.41		337.256		339.556
299	prebiotic t2	t2	piglet 34	villus 13	146.599	474.101	330.39	65708.9	218239	156638	1179.46		137.495	524.098	315.121	68745.1	226271	165154	1243.43		121.739	487.085	315.81	54950.7	186194	153827	1112.2		339.887		342.056
299	prebiotic t2	t2	piglet 34	villus 14	233.428	1068.46	802.985	195042	783145	857960	2396.48		180.66	692.57	395.331	106093	392876	273794	1653.76		142.959	397.673	195.832	54373.4	178512	77877	1021.19		327.316		331.296
299	prebiotic t2	t2	piglet 34	villus 15	234.162	1401.46	1083.23	303754	1.03045e+06	1.51811e+06	3058.69		158.196	647.701	330.041	95891.2	321736	213768	1669.18		141.121	465.932	261.589	58916.9	206463	121883	1140.52		299.895		337.099
299	prebiotic t2	t2	piglet 34	villus 16	191.002	565.776	319.538	77638.7	339322	180787	1359.3		261.763	671.947	343.455	147762	552298	230784	1763.57		118.779	495.874	282.574	49366.3	184945	140121	1136.49		232.31		322.337
299	prebiotic t2	t2	piglet 34	villus 17	182.375	584.386	424.677	76639.4	334653	248175	1372.27		151.432	652.413	364.352	93610.3	310219	237708	1525.29		164.211	435.347	283.802	57078.7	224475	123552	1059.81		398.475		330.788
299	prebiotic t2	t2	piglet 34	villus 18	188.155	604.805	470.777	86951.4	357323	284728	1413.07		191.172	621.337	255.499	94857	372977	158751	1469.63		197.427	462.494	340.647	66132.8	286710	157547	1137.92		437.235		339.026
299	prebiotic t2	t2	piglet 34	villus 19	211.29	660.288	526.316	94429.8	438069	347521	1527.15		145.581	748.36	316.395	107115	342093	236777	1734.27		100.428	447.807	305.24	39335.5	141213	136689	1032.28		444.001		352.811
299	prebiotic t2	t2	piglet 34	villus 20	182.764	802.439	635.666	109662	460503	510083	1802.01		388.772	499.076	201.297	131153	609244	100462	1547.95		300.582	552.551	263.979	107210	521513	145862	1475.19		182.156		328.77
324	prebiotic t2	t2	piglet 35	villus 1	353.518	750.714	342.064	196179	833328	256793	1927.63	35	198.823	523.292	281.455	86207	326693	147283	1335.88	15	207.398	427.094	165.935	69618.9	278137	70869.8	1116.38	25	238.397	42	365.541	27	4.42	12.22	4.42	12.22
324	prebiotic t2	t2	piglet 35	villus 2	269.481	669.767	471.966	130430	566737	316108	1620.96	30	144.283	465.117	273.798	60326	210721	127348	1145.2	25	266.454	477.97	320.88	110514	399901	153371	1334.74	25	308.061	66	353.952	28	3.51	16.07	3.51	16.07
324	prebiotic t2	t2	piglet 35	villus 3	360.946	514.416	112.517	140673	583024	57880.5	1507.03	24	203.714	521.832	332.213	85249.2	333796	173360	1294.41	30	171.044	430.953	268.798	67386.1	231456	115840	1119.63	31	341.23	12	348.397	31	2.38	8.33	2.38	8.33
324	prebiotic t2	t2	piglet 35	villus 4	173.545	441.808	120.931	68736.7	240755	53428.2	1105.69	56	206.411	548.876	370.696	84616.6	355743	203466	1318.15	7	90.1519	488.28	296.029	39558.8	138221	144545	1084.48	34	358.299	11	340.517	12	2.5	13.51	2.5	13.51
324	prebiotic t2	t2	piglet 35	villus 5	165.471	724.115	429.554	109489	376235	311047	1710.91	76	152.145	646.404	434.511	76907	308810	280870	1445.87	23	133.222	495.634	277.917	59380	207332	137745	1182.21	52	281.524	30	361.506	45	3.06	15.32	3.06	15.32
324	prebiotic t2	t2	piglet 35	villus 6	136.445	900.33	496.664	114123	385734	447161	2098.34	34	127.109	485.811	282.087	62733.5	193898	137041	1218.54	20	122.664	502.808	267.65	54339.9	193664	134576	1192.42	48	293.747	9	459.344	16	3.6		3.6
324	prebiotic t2	t2	piglet 35	villus 7	217.13	733.649	435.122	120212	500193	319227	1726.45	29	119.582	437.005	215.481	52189.6	164090	94166.3	1075.38	13	104.033	470.139	291.98	44484.7	153577	137271	1116.8	27	304.518	12	313.645	50	1.85		1.85
324	prebiotic t2	t2	piglet 35	villus 8	152.163	820.102	360.761	121166	391837	295860	1912.78	23	281.818	473.112	280.164	123575	418661	132549	1400.04	15	154.737	449.869	252.743	61136.1	218580	113701	1123.54	28	308.1	50	293.778	47	4.03		4.03
324	prebiotic t2	t2	piglet 35	villus 9	258.531	948.857	463.89	250728	770269	440165	2384.79	55	186.206	446.38	287.299	92297.9	260992	128245	1270.28	22	122.702	452.615	265.093	49966.3	174385	119985	1052.75	30	298.446	9	285.317	49	5.66		5.66
324	prebiotic t2	t2	piglet 35	villus 10	159.486	551.998	272.051	91186.7	276433	150172	1421.47	75	138.021	512.593	266.089	59755.8	222150	136395	1221.95	23	223.671	451.263	299.153	76358.5	316935	134997	1199.31	25	205.145	27	294.093	44	4.04		4.04
324	prebiotic t2	t2	piglet 35	villus 11	206.836	665.358	283.074	92384.3	432126	188346	1559.97		170.431	499.866	281.162	66372.6	267505	140543	1179.3		122.104	476.804	226.109	51545.8	182810	107810	1101.92		295.033		296.51
324	prebiotic t2	t2	piglet 35	villus 12	312.184	796.477	346.69	196504	780753	276131	1981.54		151.736	494.956	327.55	65448.3	235822	162123	1207.47		120.874	353.91	227.63	34419.5	134324	80560.5	833.833		394.502		313.202
324	prebiotic t2	t2	piglet 35	villus 13	157.197	678.071	391.059	87318.7	334695	265165	1604.35		157.545	537.341	358.935	80936	265818	192871	1341.62		153.151	432.668	240.676	57940.2	208067	104133	1055.16		403.365		276.945
324	prebiotic t2	t2	piglet 35	villus 14	273.226	736.005	408.389	189991	631442	300576	1926.45		149.392	571.858	344.374	80235	268254	196933	1389.08		229.742	414.878	275.674	75232.2	299289	114371	1107.89		314.749		288.57
324	prebiotic t2	t2	piglet 35	villus 15	144.716	688.717	339.738	98147.2	312959	233983	1601.5		138.106	547.12	350.79	66918.3	237261	191924	1269.56		101.153	361.327	223.529	35711.1	114765	80767	892.411		334.795		340.257
324	prebiotic t2	t2	piglet 35	villus 16	212.015	682.599	295.168	90900.2	454424	201481	1602.24		157.473	513.472	338.897	72159.1	253894	174014	1251.5		168.737	299.638	232.996	38282.4	158758	69814.4	829.491		381.696		369.267
324	prebiotic t2	t2	piglet 35	villus 17	187.631	669.206	263.836	96538	394270	176561	1608.86		156.502	502.418	367.427	70438.4	246896	184602	1201.19		124.589	349.536	231.767	34970.4	136742	81011	831.493		417.576		387.089
324	prebiotic t2	t2	piglet 35	villus 18	374.144	778.781	370.62	219795	914922	288632	2045.4		342.006	698.113	390.935	174433	749703	272917	1807.73		235.365	467.828	280.685	98692.4	345747	131312	1305.93		373.98		399.49
324	prebiotic t2	t2	piglet 35	villus 19	115.502	683.68	420.659	72632.1	247954	287596	1549.98		252.941	561.642	268.912	89090.3	446076	151032	1350.79		210.411	403.468	231.09	79408.4	266567	93237.6	1150.28		289.902		401.927
324	prebiotic t2	t2	piglet 35	villus 20	299.404	737.1	397.69	189259	692969	293137	1914.13		168.089	470.154	302.462	62109.4	248147	142204	1191.13		187.475	465.263	284.285	76570.4	273887	132267	1189.79		352.197		398.777
245	prebiotic t2	t2	piglet 36	villus 1	400.296	666.693	283.711	200972	837985	189148	1794.07	60	141.818	419.167	214.791	50902.8	186659	90033.4	1014.73	18	135.124	371.076	203.412	43763.9	157443	75481.3	959.358	14	445.432	29	493.801	50	3.54	12.12	3.54	12.12
245	prebiotic t2	t2	piglet 36	villus 2	211.93	790.834	416.625	148099	526270	329481	1902.4	52	195.521	418.27	249.874	62772.7	256791	104515	1058.01	15	104.731	429.332	263.146	46011.8	141188	112977	1040.09	28	471.021	43	399.871	70	4.03	10.09	4.03	10.09
245	prebiotic t2	t2	piglet 36	villus 3	247.347	849.692	441.304	188437	659931	374973	2055.3	60	128.267	360.401	211.119	35671.9	145155	76087.4	865.097	10	176.208	476.283	319.816	78072	263524	152323	1236.68	24	431.572	19	398.033	65	3.88	14.49	3.88	14.49
245	prebiotic t2	t2	piglet 36	villus 4	197.637	838.012	559.291	146289	520055	468693	1980.44	31	186.41	428.517	229.703	60030.5	250822	98431.9	1119.01	12	180.699	425.399	276.796	55785.3	241369	117749	1070.54	9	383.502	6	567.106	63	4.35	12.59	4.35	12.59
245	prebiotic t2	t2	piglet 36	villus 5	255.756	672.72	384.869	139638	540244	258909	1667.42	82	144.461	412.758	227.669	46685	187230	93972.1	1004.08	7	193.165	495.561	384.17	71795.6	300576	190380	1224.93	7	362.832	35	425.736	25	2.36	14.02	2.36	14.02
245	prebiotic t2	t2	piglet 36	villus 6	183.942	660.434	346.633	103398	381451	228928	1584.33	55	127.198	417.815	207.715	49612.2	166877	86786.4	1033.53	20	188.758	462.099	326.094	81390.6	273886	150688	1279.4	29	406.976	8	503.609	12	2.68		2.68
245	prebiotic t2	t2	piglet 36	villus 7	205.614	727.286	453.408	129565	469556	329757	1750.43	50	169.347	328.702	199.993	50812.7	174788	65738	928.899	22	145.336	490.393	309.607	58834.3	223793	151829	1202.7	12	423.713	18	480.042	18	1.83		1.83
245	prebiotic t2	t2	piglet 36	villus 8	172.981	593.75	389.278	75117.4	322502	231134	1368.57	65	122.35	262.474	168.717	26842.1	100837	44283.9	692.864	7	159.786	481.1	291.137	70144.3	241381	140066	1218.42	24	414.252	27	500.771	23	3.33		3.33
245	prebiotic t2	t2	piglet 36	villus 9	120.9	607.929	261.866	80554.6	230786	159196	1466.92	30	198.97	416.39	267.334	61106.8	260147	111315	1082.64	8	224.019	421.376	305.295	62732.6	296404	128644	1111.87	7	421.501	16	498.914	25	0.89		0.89
245	prebiotic t2	t2	piglet 36	villus 10	270.56	756.337	365.77	166938	642552	276645	1929.64	80	122.329	452.32	290.711	45555.4	173742	131494	1062.54	11	190.433	533.558	397.51	80866.2	319045	212095	1305.9	16	430.826	7	491.255	30	4.35		4.35
245	prebiotic t2	t2	piglet 36	villus 11	168.643	485.01	397.364	76860.7	256831	192725	1229.31		156.167	541.129	303.578	55942.5	265350	164275	1237.76		158.405	551.58	311.214	63867.4	274352	171660	1309.33		409.583		508.429
245	prebiotic t2	t2	piglet 36	villus 12	289.574	822.258	459.936	199383	747649	378186	2049.96		138.938	457.013	348.563	56252.6	199379	159298	1116.08		167.114	299.367	159.481	35948.1	157089	47743.4	794.945		410.354		478.483
245	prebiotic t2	t2	piglet 36	villus 13	258.91	778.679	346.895	145134	633048	270120	1877.79		122.441	246.05	174.995	25708.2	94597.9	43057.4	665.193		144.875	339.92	155.55	39892.1	154632	52874.4	890.576		404.572		569.678
245	prebiotic t2	t2	piglet 36	villus 14	165.415	642.443	319.637	90176.1	333687	205349	1490.42		135.571	340.377	172.086	43960.8	144896	58574.1	890.218		201.31	348.465	151.841	50129.6	220269	52911.2	996.335		394.257		676.712
245	prebiotic t2	t2	piglet 36	villus 15	169.195	802.129	350.184	115542	426149	280893	1823.39		106.547	327.591	188.222	31913.4	109598	61660	816.622		145.721	425.07	266.012	49097.7	194496	113074	1047.2		373.62		578.508
245	prebiotic t2	t2	piglet 36	villus 16	253.585	774.997	387.819	152873	617097	300558	1866.7		180.728	451.289	235.137	61125.2	256101	106115	1136.77		116.125	345.538	228.145	38594.9	125994	78832.6	897.908		401.063		522.392
245	prebiotic t2	t2	piglet 36	villus 17	223.713	884.374	396.358	189289	621238	350529	2096		144.719	415.453	217.556	52337.4	188789	90384.1	1054.4		336.61	441.258	254.003	128821	466389	112081	1411.28		434.258		503.418
245	prebiotic t2	t2	piglet 36	villus 18	300.557	627.734	400.918	150814	592422	251670	1650.85		140.89	410.867	188.944	53290.5	181766	77630.7	1048.73		164.096	419.35	285.543	48599.7	216075	119742	973.285		425.389		466.436
245	prebiotic t2	t2	piglet 36	villus 19	147.789	695.937	359.669	93067.9	322956	250307	1597.55		167.464	338.216	204.319	50616.8	177847	69104	919.456		215.095	358.645	245.467	70711.3	242229	88035.5	1079.64		409.285		474.935
245	prebiotic t2	t2	piglet 36	villus 20	142.837	808.568	428.532	121794	362650	346498	1873.11		187.356	361.512	221.115	54678.3	212677	79935.8	946.974		244.595	416.152	258.182	81966	319616	107443	1146.91		382.89		493.832
441	pre-pro t2	t2	piglet 37	villus 1	162.17	791.47	488.96	115611	403027	386997	1804.65	45	129.253	547.67	315.934	65595.1	222275	173028	1302.14	28	260.941	406.926	275.079	86624.3	333417	111937	1225.04	22	358.796	27	416.222	30	1.52		1.52
441	pre-pro t2	t2	piglet 37	villus 2	140.96	779.29	446.18	83613.5	344925	347704	1734.42	51	129.383	515.822	339.45	53654.4	209559	175096	1211.19	30	112.659	405.018	283.938	50574.7	143275	115000	1118.54	27	371.427	20	388.24	40	0.72		0.72
441	pre-pro t2	t2	piglet 37	villus 3	276.74	698.9	430.98	176485	607319	301212	1806.92	45	111.313	592.107	332.932	67078.3	206955	197131	1356.17	31	263.029	448.102	180.032	90171.8	370093	80672.7	1245.63	32	372.256	23	425.491	45	0.78		0.78
441	pre-pro t2	t2	piglet 37	villus 4	138.24	786.64	520.55	113500	341460	409485	1812.77	52	143.001	458.75	283.5	55297.7	205990	130056	1131.71	26	360.255	436.534	176.208	122477	493807	76920.8	1380.47	28	339.951	23	422.94	40	0.98		0.98
441	pre-pro t2	t2	piglet 37	villus 5	233.29	813.68	603.01	154581	596045	490657	1908.51	48	118.313	490.325	309.85	52098.5	182157	151928	1167.27	23	398.411	274.843	104.661	92016.1	343831	28765.3	1190.4	45	349.802	25	432.775	39	0.91		0.91
441	pre-pro t2	t2	piglet 37	villus 6	134.09	759.52	516.62	96147.6	319790	392383	1745.74	42	177.478	540.889	327.266	94408.5	301427	177015	1393.71	25	189.128	328.112	212.381	54300.7	194853	69684.7	964.826	39	324.552	26	355.538	42	0		0
441	pre-pro t2	t2	piglet 37	villus 7	126.55	737.69	491.67	82361.6	293134	362700	1645.5	47	158.631	508.604	403.117	54891.7	253336	205027	1211.61	24	229.825	534.46	289.932	92177.6	385693	154957	1354.36	41	353.325	36	418.776	35	3		3
441	pre-pro t2	t2	piglet 37	villus 8	113.77	727.19	433.56	83091.4	259780	315280	1671.79	43	253.9	408.496	221.272	98046.7	325672	90388.9	1250.28	37	115.332	567.132	254.55	65266.1	205382	144363	1355.96	37	350.492	38	392.382	35	2.04		2.04
441	pre-pro t2	t2	piglet 37	villus 9	127.99	726.37	487.41	91444	291920	354040	1664.71	41	135.438	516.287	379.76	54635.8	219563	196065	1211.16	34	183.305	396.415	200.678	67782.6	228167	79551.7	1083.81	29	298.268	33	380.267	37	0		0
441	pre-pro t2	t2	piglet 37	villus 10	100.46	791.01	603.44	90807.7	249520	477327	1781.36	46	221.634	470.134	337.098	94501	327180	158481	1276.59	36	84.3013	453.045	211.715	44751	119924	95916.3	1082.53	49	372.256	35	400.64	41	1.05		1.05
441	pre-pro t2	t2	piglet 37	villus 11	233.05	704.97	491.83	75830.7	515881	346725	1584.54		192.548	499.579	358.299	93385.1	302046	178999	1349.44		153.822	560.864	362.867	87527.3	270898	203519	1394.38		431.623		394.196
441	pre-pro t2	t2	piglet 37	villus 12	166.14	667.85	418.03	101329	348404	279181	1565.25		131.237	557.262	373.183	63860.3	229639	207961	1285.67		400.438	277.729	120.132	95783.6	349210	33364	1238.61		388.619		397.011
441	pre-pro t2	t2	piglet 37	villus 13	140.81	739.6	594.85	86661.1	327009	439951	1669.89		228.077	462.561	266.976	83291.1	331268	123493	1250.77		296.414	340.612	136.926	83810.8	317021	46638.6	1134.43		368.006		400.155
441	pre-pro t2	t2	piglet 37	villus 14	296.16	716.48	420.23	162326	666285	301086	1790.06		203.83	389.255	229.961	64300.7	249133	89513.4	1065		139.768	547.835	268.504	60240.6	240429	147096	1292.27		426.707		414.327
441	pre-pro t2	t2	piglet 37	villus 15	190.79	413.45	140.11	61627	247690	57928.5	1082.33		204.394	533.177	420.015	90674.1	342191	223943	1344.96		368.048	432.519	172.086	131331	499849	74430.3	1443.23		468.453		442.516
441	pre-pro t2	t2	piglet 37	villus 16	169.21	734.14	475.36	108658	390063	348981	1689.28		136.481	586.438	317.387	69927.7	251318	186128	1370.98		258.783	438.56	186.559	93625.4	356364	81817.3	1244.5		498.207		466.577
441	pre-pro t2	t2	piglet 37	villus 17	190.17	742.25	494.03	133307	443223	366694	1778.8		120.718	487.662	320.844	52630.1	184850	156464	1167.72		232.95	431.798	296.469	81063	315844	128015	1180.74		407.186		420.312
441	pre-pro t2	t2	piglet 37	villus 18	262.57	650.43	450.11	137646	536260	292765	1656.11		213.687	533.882	235.78	99561.5	358223	125878	1370.4		229.882	446.644	286.05	79480.7	322401	127763	1239.48		316.274		367.399
441	pre-pro t2	t2	piglet 37	villus 19	176.42	601.19	366.79	76538.8	333034	220510	1434.88		342.269	582.261	301.296	181271	625770	175433	1750.25		181.729	428.776	305.381	72087.8	244672	130940	1150.97		491.853		442.965
441	pre-pro t2	t2	piglet 37	villus 20	84.36	601.6	351.72	60208.5	159358	211595	1405.94		190.825	457.299	272.916	84898.5	274010	124804	1277.59		125.217	396.819	269.609	51153.5	156022	106986	1061.13		468.727		474.066
453	pre-pro t2	t2	piglet 38	villus 1	112.822	554.039	116.454	66186.1	196275	64520.2	1355	38	102.394	597.576	411.829	58978.8	192130	246099	1354.24	31	331.163	592.329	315.529	142825	615935	186897	1588.61	38	535.325	45	395.689	60	3.03	10	3.03	10
453	pre-pro t2	t2	piglet 38	villus 2	126.584	412.089	163.655	44973.3	163794	67440.4	1009.38	50	109.171	602.843	445.175	64651	206652	268371	1389.62	27	97.9848	553.295	332.846	56659.1	170233	184162	1297.83	36	611.846	38	387.847	48	4.23	4.04	4.23	4.04
453	pre-pro t2	t2	piglet 38	villus 3	223.763	332.366	200.456	62905.8	233526	66624.6	1011.06	52	126.04	567.497	478.461	63140.4	224595	271525	1297.03	23	160.831	471.738	339.535	66498.2	238232	160172	1193.39	42	604.672	27	421.711	90	4.39	5.26	4.39	5.26
453	pre-pro t2	t2	piglet 38	villus 4	274.32	802.318	430.634	150404	691089	345505	1897.53	36	125.453	545.004	344.882	61366.9	214690	187962	1273.23	24	162.547	518.713	255.447	74127.5	264749	132504	1290.11	46	459.223	35	412.286	84	1.59	8.33	1.59	8.33
453	pre-pro t2	t2	piglet 38	villus 5	208.683	857.056	504.261	123159	561599	432180	1955.28	38	93.9438	584.161	291.516	48753.1	172318	170292	1316.1	27	215.842	517.955	273.346	94486.9	351041	141581	1315.87	42	295.378	28	391.751	78	2.68		2.68
453	pre-pro t2	t2	piglet 38	villus 6	319.262	773.818	436.573	177269	775738	337828	1924.01	43	92.9181	638.422	317.752	58334.4	186268	202860	1429.98	36	340.12	533.998	244.16	139751	570296	130381	1530.87	43	359.501	31	427.272	62	3.37		3.37
453	pre-pro t2	t2	piglet 38	villus 7	183.803	766.87	408.198	130782	442592	313035	1889.76	41	255.051	775.227	350.091	137968	620847	271400	1798.45	18	225.148	463.487	218.817	87245.1	327669	101419	1250.27	35	359.489	41	480.143	55	1.72		1.72
453	pre-pro t2	t2	piglet 38	villus 8	338.843	790.855	378.823	202478	841443	299594	2014.74	39	166.584	718.382	340.12	106546	375766	244336	1667.42	21	151.899	342.5	183.591	43857.8	163360	62879.9	897.631	31	334.504	26	465.881	71	0.75		0.75
453	pre-pro t2	t2	piglet 38	villus 9	162.516	482.912	229.574	58288.6	246430	110864	1155.1	51	248.175	797.91	502.694	145656	621787	401105	1882.6	25	260.495	406.261	237.907	76684.7	332303	96652.3	1122.64	48	349.995	24	463.1	48	1.92		1.92
453	pre-pro t2	t2	piglet 38	villus 10	289.851	694.04	382.082	178032	631668	265180	1856.2	48	159.341	486.229	179.325	62597.6	243275	87193.1	1185.52	35	427.972	572.464	278.3	173453	769296	159316	1687.36	38	303.568	18	408.974	39	2.73		2.73
453	pre-pro t2	t2	piglet 38	villus 11	157.483	556.359	347.696	74696.8	275118	193443	1338.67		176.126	641.027	283.004	101528	354512	181413	1583.38		234.004	657.848	370.456	130519	483368	243704	1642.62		383.915		342.552
453	pre-pro t2	t2	piglet 38	villus 12	105.953	807.138	429.01	90182.2	268528	346270	1858.18		158.408	511.8	366.991	67893.1	254570	187826	1247.02		318.833	378.769	185.034	84322.1	379200	70085.3	1173.96		385.408		406.276
453	pre-pro t2	t2	piglet 38	villus 13	105.524	474.604	335.522	47237.8	157258	159240	1123.8		126.551	709.345	315.631	79241.3	281872	223891	1614.23		309.763	389.185	188.492	97811.6	378543	73358.3	1214.64		364.787		334.011
453	pre-pro t2	t2	piglet 38	villus 14	189.628	749.023	511.401	124687	445992	383051	1780.23		126.122	651.355	300.02	71001.1	257952	195419	1470.85		330.897	440.162	222.046	126957	457336	97736.1	1378.03		359.711		379.074
453	pre-pro t2	t2	piglet 38	villus 15	244.106	744.628	502.313	130466	570752	374036	1800.88		202.483	552.546	369.929	73369.4	351308	204403	1287.75		227.458	488.093	224.68	91506.8	348605	109665	1323.28		347.402		460.116
453	pre-pro t2	t2	piglet 38	villus 16	156.096	967.69	506.979	162405	474303	490598	2204.46		145.897	545.232	327.8	65335	249780	178727	1254.58		326.134	394.079	178.48	97255.5	403560	70335.1	1291.92		316.128		538.489
453	pre-pro t2	t2	piglet 38	villus 17	180.194	849.491	450.975	120787	480649	383099	1935.89		213.83	520.842	225.545	83179.2	349707	117473	1268.58		206.588	444.104	225.306	64598.6	288083	100059	1052.06		317.282		522.73
453	pre-pro t2	t2	piglet 38	villus 18	161.299	685.378	463.654	100606	347129	317779	1584.3		165.995	496.018	176.655	74100.6	258536	87623.9	1500.61		415.471	331.356	140.264	91667.8	432280	46477.4	1257.86		319.284		474.063
453	pre-pro t2	t2	piglet 38	villus 19	216.365	802.827	434.057	161126	545430	348473	2027.49		191.65	442.324	275.409	72417.3	266182	121820	1142.19		230.651	552.428	354.606	114088	400093	195895	1432.9		384.095		473.908
453	pre-pro t2	t2	piglet 38	villus 20	314.931	961.415	493.046	187605	950726	474022	2216.35		240.001	504.033	260.175	98318.6	379841	131137	1340.77		130.555	424.681	259.514	47676.8	174095	110211	1037.69		402.718		366.925
432	pre-pro t2	t2	piglet 39	villus 1	302.76	547.64	279.46	130076	520623	153043	1629.97	38	216.42	446.26	217.54	90302.6	303260	97079.4	1276.91	35	179.22	475.61	253.7	72560.8	267650	120662	1163.28	33	207.73	28	446.22	22	3.23	16.81	3.23	16.81
432	pre-pro t2	t2	piglet 39	villus 2	233.91	744.78	455.3	153770	547024	339098	1827.12	29	206.64	430.19	269.16	69173.3	279129	115790	1164.82	29	132.64	351.91	246.81	39531.9	146567	86854.9	911.59	31	271.33	20	386.33	22	1.79	6.98	1.79	6.98
432	pre-pro t2	t2	piglet 39	villus 3	253.32	747.51	453.72	144687	594588	339160	1820.81	33	220.51	500.76	281.05	90011.8	346727	140739	1335.68	26	186.34	394.84	227.54	54811.5	231024	89841.9	1047.12	43	308.06	29	354.17	33	2.29	11.22	2.29	11.22
432	pre-pro t2	t2	piglet 39	villus 4	182.31	761.21	527.38	130418	435757	401447	1818.94	37	256.02	550.19	365.01	120890	442299	200825	1477.93	27	133.87	421.37	254.29	48406.6	177124	107150	1059.46	41	378.42	26	286.18	31	5.15		5.15
432	pre-pro t2	t2	piglet 39	villus 5	317.93	593.06	345.97	167471	592052	205181	1695.87	41	212.93	582.73	354.18	114217	389613	206391	1493.86	31	152.2	380.99	221.56	44896.4	182078	84412.1	934.8	45	322.3	23	268.34	42	3.23		3.23
432	pre-pro t2	t2	piglet 39	villus 6	336.24	666.64	395.11	159735	703834	263396	1739.59	36	253.4	631.61	445.71	138630	502557	281515	1655.37	39	185.64	470.08	307.92	80091.1	274014	144747	1259.73	38	266.71	23	316.41	19	2.7		2.7
432	pre-pro t2	t2	piglet 39	villus 7	274.29	678.73	361.53	112157	584570	245381	1679.48	43	253.97	471.08	283.3	114787	375670	133457	1428.69	42	130.66	405.6	230.72	51918.7	166406	93580	1033.15	36	271.02	19	419.22	23	3.67		3.67
432	pre-pro t2	t2	piglet 39	villus 8	186.12	559.52	321.3	78739.1	326993	179774	1355.4	29	198.98	531.04	346.66	84992.9	331792	184090	1318.43	22	192.63	320.53	113.21	52016.9	193875	36287.2	948.21	43	264.27	15	525.56	26	3.13		3.13
432	pre-pro t2	t2	piglet 39	villus 9	398.28	957.01	520.64	292855	1.19684e+06	498258	2382.27	26	221.77	480.7	268.06	98882.7	334739	128856	1381.99	32	144.39	498.98	293.22	65600.8	226230	146311	1183.23	33	330.74	21	297.31	36	4.55		4.55
432	pre-pro t2	t2	piglet 39	villus 10	269.16	751.28	385.37	155501	634954	289521	1829.84	38	276.62	590.07	298.07	132338	512527	175882	1568.9	38	133.73	489.04	279.33	63221.6	205354	136604	1152.33	35	452.52	25	357.48	38	3.45		3.45
432	pre-pro t2	t2	piglet 39	villus 11	216.08	680.34	306.06	129470	461605	208225	1741.33		276.21	618.18	364.25	134668	536147	225172	1670.22		141.84	445.37	240.33	56816.8	198358	107036	1066.98		787.1		299.76
432	pre-pro t2	t2	piglet 39	villus 12	218.29	570.67	294.54	96852.9	391155	168085	1457.35		262.37	469	270.64	84120.6	386382	126930	1254.33		386.17	304.55	118.16	71093.7	369289	35985.6	1097.44		427.91		329.02
432	pre-pro t2	t2	piglet 39	villus 13	168.74	873.11	539.34	128301	462612	470903	2003.62		175.82	511.11	322.1	77035.9	282171	164629	1267.75		131.12	480.84	274.71	59173.3	197970	132092	1130.38		366.28		320.51
432	pre-pro t2	t2	piglet 39	villus 14	147.12	692.95	464.97	93085.9	320113	322201	1647.79		151.77	473.55	261.3	75372.4	225674	123739	1242.64		170.85	474.21	297.11	73242.5	254399	140893	1187.65		236.15		364.25
432	pre-pro t2	t2	piglet 39	villus 15	183.63	525.08	295.05	77774.2	302760	154925	1325.31		230.4	539.13	287.76	90504.6	390037	155140	1348.69		187.61	436.05	264.13	69730.4	256875	115174	1137.24		317.26		343.41
432	pre-pro t2	t2	piglet 39	villus 16	141.01	483.8	245.6	72037.8	214213	118821	1202.26		215.37	604.03	313.26	88046.2	408482	189218	1521.81		225.16	325.7	161.48	55534.7	230271	52594	934.12		360.71		388.9
432	pre-pro t2	t2	piglet 39	villus 17	173.16	488.5	226.13	73134.8	265608	110465	1231.08		206.94	726.07	481.53	117825	471794	349624	1736.03		200.65	354.72	190.89	53975	223488	67712.5	943.38		360.16		434.22
432	pre-pro t2	t2	piglet 39	villus 18	96.48	519.31	302.08	56461.8	157324	156873	1235.85		239.68	657.86	418.58	85531.1	495102	275367	1522.57		176.26	427.69	253.88	57313.4	236708	108582	1096.24		424.21		209.88
432	pre-pro t2	t2	piglet 39	villus 19	203.66	540.33	307.09	117270	345537	165930	1535.42		177.72	774.44	600.6	128250	432169	465129	1840.43		242.49	542.23	349.82	110172	412864	189683	1416.24		499.04		232.56
432	pre-pro t2	t2	piglet 39	villus 20	284.61	599.07	367.32	140424	535374	220050	1565.92		183.91	795.65	611.61	126670	459470	486627	1880.71		159.94	466.86	263.27	61495.8	234463	122910	1156.4		466.75		268.99
452	pre-pro t2	t2	piglet 40	villus 1	143.45	413.82	253.6	44713.2	186398	104945	987.69	51	144.806	389.182	257.509	62967.9	176958	100218	1064.39	35	107.462	344.035	193.635	31773.6	116088	66617.1	870.698	39	260.715	50	403.839	43	1.52	7.78	1.52	7.78
452	pre-pro t2	t2	piglet 40	villus 2	227.43	477.87	331.65	88899.6	341261	158486	1240.91	33	101.139	367.305	258.675	35797.3	116648	95012.6	893.523	43	70.2246	377.593	193.907	31555.4	83261.1	73217.9	941.329	42	322.701	48	398.921	46	0.83	8.06	0.83	8.06
452	pre-pro t2	t2	piglet 40	villus 3	130.71	602.99	422.17	94891	247485	254564	1534.54	42	109.823	484.918	325.158	44029.5	167222	157675	1101.52	22	155.701	391.783	194.208	53060.7	191543	76087.4	1031.68	45	325.578	45	429.306	45	2.31	11	2.31	11
452	pre-pro t2	t2	piglet 40	villus 4	121.74	717.46	500.08	94743.7	274259	358787	1689.09	38	93.0138	571.849	364.43	51895.8	167016	208399	1275.43	33	157.213	354.677	192.403	48941.7	175086	68240.9	932.887	38	332.165	43	400.94	41	1.61	4.5	1.61	4.5
452	pre-pro t2	t2	piglet 40	villus 5	189.32	588.12	363.27	104323	349617	213646	1489.76	35	99.742	528.101	361.864	50142.8	165396	191101	1218.95	32	126.02	338.264	177.225	35580.7	133852	59948.9	847.437	34	308.133	51	387.834	46	0.81	4.8	0.81	4.8
452	pre-pro t2	t2	piglet 40	villus 6	159.77	567.02	396.19	78386	284461	224648	1353.8	36	113.924	479.037	338.103	54995.8	171362	161964	1174.49	23	126.808	333.824	181.076	29487.6	132921	60447.7	801.737	44	333.971	40	421.418	40	0.75		0.75
452	pre-pro t2	t2	piglet 40	villus 7	163.81	496.63	336.28	63391.6	255448	167007	1205.8	46	117.131	527.823	368.135	56001.7	194128	194310	1216.27	36	101.867	349.596	142.98	33173.3	111822	49985.3	847.201	42	316.871	53	415.075	52	1.96		1.96
452	pre-pro t2	t2	piglet 40	villus 8	180.78	526.64	328.73	105495	298947	173122	1417.99	37	151.672	549.328	362.549	68140.3	261618	199158	1277.56	28	107.947	388.679	218.175	35330.2	131745	84800.1	911.541	38	313.121	56	406.405	54	2.78		2.78
452	pre-pro t2	t2	piglet 40	villus 9	142.7	678.01	396.38	85514.1	303801	268750	1562.51	39	83.7725	529.861	366.715	49281.7	139378	194308	1227.25	30	91.9605	338.711	199.195	25339.1	97804.9	67469.4	793.543	33	284.176	49	388.3	49	1.83		1.83
452	pre-pro t2	t2	piglet 40	villus 10	198.44	677.96	440.53	96480.9	422438	298662	1568.97	42	69.5346	506.671	339.591	42114.9	110626	172061	1172.78	29	108.35	318.36	179.812	33497.2	108313	57244.8	851.285	32	301.363	41	374.041	55	0.85		0.85
452	pre-pro t2	t2	piglet 40	villus 11	83.45	558.18	324.65	60663.1	146262	181213	1325.11		156.88	428.113	281.404	58135	210890	120473	1112.56		96.7148	270.143	165.588	24484.9	82038.2	44732.3	703.62		359.926		366.171
452	pre-pro t2	t2	piglet 40	villus 12	190.05	557.1	405.27	94568.1	332453	225776	1389.31		97.216	390.884	267.746	36949.9	119320	104658	957.387		122.149	282.573	154.511	27316.1	108380	43660.4	725.96		351.425		366.102
452	pre-pro t2	t2	piglet 40	villus 13	203.77	493.44	316.54	82324.8	315722	156193	1245.5		116.47	458.031	282.585	46361.7	167509	129433	1078.24		77.1989	277.156	125.394	28458.8	67183.8	34753.8	797.756		323.494		368.281
452	pre-pro t2	t2	piglet 40	villus 14	204.06	541.38	335.82	86664	346888	181806	1336.57		176.12	498.894	302.599	56573.4	275897	150965	1155.55		90.7354	332.103	171.121	25038.4	94619.1	56829.8	783.256		347.27		374.24
452	pre-pro t2	t2	piglet 40	villus 15	129.51	643.04	351.05	77927.2	261500	225739	1535.29		283.95	404.557	256.703	85389	360704	103851	1157.62		78.759	321.715	277.817	20930.1	79561.3	89377.9	740.156		405.931		370.843
452	pre-pro t2	t2	piglet 40	villus 16	211.7	599.4	346.56	109087	398444	207728	1508.82		343.59	481.744	244.159	126560	519741	117622	1455.93		100.896	333.668	287.853	28149.4	105711	96047.4	805.572		390.837		375.844
452	pre-pro t2	t2	piglet 40	villus 17	177.91	560.53	359.83	85387.6	313133	201696	1350.6		109.091	425.429	212.499	40483.8	145728	90403.2	1039.9		64.6869	315.055	277.049	17356.6	63993	87285.8	709.533		368.604		379.77
452	pre-pro t2	t2	piglet 40	villus 18	117.4	656.65	536.52	76412.8	242065	352306	1546.21		153.975	445.868	205.528	58951	215569	91638.5	1130.5		91.9015	341.145	302.919	28309.7	98444.4	103339	816.74		195.32		400.135
452	pre-pro t2	t2	piglet 40	villus 19	265.38	691.61	425.43	122444	576314	294232	1638.57		125.412	428.974	205.791	41994.2	168927	88279.1	1029.07		84.6488	343.508	282.217	24198.1	91303.5	96943.8	790.781		264.953		268.587
452	pre-pro t2	t2	piglet 40	villus 20	139.16	435.75	288.31	52441.8	190406	125631	1070.82		101.793	411.638	200.854	40440.5	131571	82679.3	1006.49		82.8877	332.903	274.685	27627.3	86643.8	91443.4	801.344		321.183		292.271
439	pre-pro t2	t2	piglet 41	villus 1	473.804	1484.64	857.434	560573	2.20876e+06	1.27298e+06	3618.2	44	115.898	766.879	251.39	107183	279081	192786	1871.94	29	203.68	451.81	258.84	81250.4	288957	116947	1179.31	44	694.484	43	496.284	25	1.82	9.09	1.82	9.09
439	pre-pro t2	t2	piglet 41	villus 2	208.004	763.205	430.246	138951	498475	328366	1869.6	36	150.539	872.378	490.174	124704	412366	427617	2075.99	27	224.47	426.33	236.13	82837.4	300493	100669	1352.59	35	1098.45	39	520.492	26	0.93	20.35	0.93	20.35
439	pre-pro t2	t2	piglet 41	villus 3	302.292	571.638	169.416	138288	542596	96844.9	1596.06	45	216.172	991.124	586.908	166085	672756	581698	2272.63	32	65.91	536.84	312.6	51214.8	111103	167816	1286.86	46	328.134	42	910.471	23	2.44	18.26	2.44	18.26
439	pre-pro t2	t2	piglet 41	villus 4	227.042	604.298	409.918	130163	430812	247713	1588.67	39	169.658	739.293	474.519	105593	393841	350809	1702.51	31	143.17	515.56	240.11	68360.9	231772	123791	1249.08	38	332.078	21	565.168	33	0.95	15.25	0.95	15.25
439	pre-pro t2	t2	piglet 41	villus 5	276.344	753.921	461.421	193204	654193	347875	1955.7	44	71.5078	630.08	379.298	60007.9	141475	238988	1421.89	41	60.94	531.67	308.26	40354.2	101736	163893	1214.36	21	489.167	36	586.044	35	1.92		1.92
439	pre-pro t2	t2	piglet 41	villus 6	105.383	761.286	354.525	95784.1	251911	269895	1775.4	50	153.902	761.344	216.913	112584	367922	165146	1859.6	35	326.21	400.62	228.87	116507	410355	91689.9	1305.15	33	934.062	38	632.592	38	1.75		1.75
439	pre-pro t2	t2	piglet 41	villus 7	222.583	645.407	229.323	128852	451082	148007	1665.06	51	126.73	1026.54	604.547	116592	408494	620591	2288.89	21	211.08	546.88	338.66	105055	362467	185206	1454.73	39	303.523	42	658.135	41	2.48		2.48
439	pre-pro t2	t2	piglet 41	villus 8	185.943	581.877	270.134	88305.8	339734	157184	1462.3	42	128.389	888.584	507.597	130605	358226	451042	2201.75	24	100.46	551.28	344.68	72963.7	173898	190015	1429.97	34	368.667	51	485.1	46	0		0
439	pre-pro t2	t2	piglet 41	villus 9	334.862	704.28	339.42	177484	740527	239047	1893.1	55	162.715	650.466	367.324	100263	332340	238932	1549.08	22	235.54	393.75	257.84	84675.7	291216	101524	1183.76	43	586.355	44	674.162	27	1.59		1.59
439	pre-pro t2	t2	piglet 41	villus 10	205.412	832.138	476.283	159949	536723	396333	2021.31	38	176.872	773.571	325.558	107061	429625	251842	1778.67	26	327.25	397.11	227.58	126508	408056	90374.3	1472.02	49	995.929	39	570.806	22	0.96		0.96
439	pre-pro t2	t2	piglet 41	villus 11	152.156	573.689	442.702	102915	274091	253973	1520.54		63.2692	775.526	322.403	79924.9	154070	250032	1737.71		138.42	374.89	275.39	45116.1	162942	103241	962.33		463.828		408.894
439	pre-pro t2	t2	piglet 41	villus 12	218.513	546.783	399.388	131768	375165	218379	1565.09		138.296	770.033	305.464	94420.8	334387	235217	1697.92		199.72	484.51	248.68	71880.7	303846	120488	1267.69		410.245		360.368
439	pre-pro t2	t2	piglet 41	villus 13	173.302	627.123	529.284	108938	341261	331926	1646.73		147.081	750.061	386.055	111018	346404	289564	2055.35		88.17	363.62	138.2	38961.9	100670	50252.3	961.14		807.188		463.085
439	pre-pro t2	t2	piglet 41	villus 14	302.368	1001.73	736.319	225063	951080	737595	2325.96		147.931	654.505	366.273	86341.1	304019	239728	1529.87		151.11	321.22	193.21	32745.5	152414	62062.9	797.77		367.496		589.582
439	pre-pro t2	t2	piglet 41	villus 15	280.568	795.971	507.27	174456	701237	403772	2007.91		97.4019	702.253	384.366	85264.8	214778	269922	1664.41		175.52	392.86	203.51	54460.6	216518	79950.9	1022.71		1297.79		392.425
439	pre-pro t2	t2	piglet 41	villus 16	160.084	674.627	492.734	92062.9	339109	332411	1613.12		117.021	714.691	390.822	77035.9	262611	279317	1616.72		168.53	392.6	217.67	60786.3	207758	85457.2	1089.91		741.904		618.146
439	pre-pro t2	t2	piglet 41	villus 17	149.038	666.636	444.745	92811.1	311971	296483	1538.53		130.21	757.202	435.315	90833.2	309590	329621	1716.35		176.85	394.31	207.49	52857.8	218964	81815.4	988.71		304.259		401.567
439	pre-pro t2	t2	piglet 41	villus 18	202.184	607.366	511.183	107957	385591	310475	1557.74		115.595	685.251	398.815	94974.1	248724	273289	1612.57		77.81	362.22	141.05	45573.2	88498.8	51091.1	995.05		285.729		456.31
439	pre-pro t2	t2	piglet 41	villus 19	179.924	629.153	409.273	127074	355446	257495	1829.73		151.768	598.832	247.739	100318	285373	148354	1438.47		154.7	324.17	202.91	39748.4	157468	65777.3	849.33		462.491		419.553
439	pre-pro t2	t2	piglet 41	villus 20	117.35	576.301	413.763	76663	212355	238452	1443.14		126.308	649.12	276.303	88648.5	257445	179354	1526.33		183.18	403.61	217.68	57077.2	232150	87857.8	1002.75		513.928		441.024
420	pre-pro t2	t2	piglet 42	villus 1	374.872	1197.95	739.398	368118	1.4101e+06	885760	2825.4	25	163.436	414.607	218.675	63033.7	212772	90664.2	1118.91	28	146.729	366.822	188.65	41058.6	169006	69201	942.525	29	295.058	37	273.384	45	0.78	12.98	0.78	12.98
420	pre-pro t2	t2	piglet 42	villus 2	401.972	1035.44	746.931	367636	1.30693e+06	773402	2586.98	30	69.8028	429.01	259.252	34736.8	94030.7	111222	1009.72	32	186.07	324.606	195.315	40898.5	189654	63400.6	857.498	33	328.559	41	419.479	36	1.65	6.25	1.65	6.25
420	pre-pro t2	t2	piglet 42	villus 3	404.458	1218.33	791.546	391717	1.54727e+06	964363	2935.53	28	126.03	453.275	267.774	47266.6	179376	121375	1105.39	34	217.485	333.18	127.794	64356.9	227529	42578.3	987.925	37	326.351	51	318.057	41	3.1	9.17	3.1	9.17
420	pre-pro t2	t2	piglet 42	villus 4	213.825	1022.86	635.114	199330	686763	649635	2377.22	43	154.923	542.49	360.025	68133.4	263899	195310	1260.66	22	265.4	391.762	245.296	79729.9	326476	96097.4	1134.29	41	365.413	33	276.085	49	2.86	7.02	2.86	7.02
420	pre-pro t2	t2	piglet 42	villus 5	637.098	1634.5	891.678	769157	3.26979e+06	1.45745e+06	4067.2	30	132.597	544.709	404.501	56541.5	226792	220336	1251.95	36	260.89	506.244	298.736	118273	414712	151233	1435.61	43	419.397	38	284.911	39	2.91	6.74	2.91	6.74
420	pre-pro t2	t2	piglet 42	villus 6	489.314	1301.9	598.339	619289	2.0003e+06	778977	3525.93	32	94.181	419.426	230.662	37941.6	124036	96745.8	1009.98	41	195.548	635.689	335.035	107414	390326	212978	1539.89	36	404.854	37	297.01	41	3.26		3.26
420	pre-pro t2	t2	piglet 42	villus 7	414.489	1057.52	499.521	369657	1.37635e+06	528251	2676.5	41	215.783	516.577	291.121	103503	350011	150387	1395.76	25	291.536	643.42	419.567	149058	589001	269958	1658.74	31	277.585	54	254.903	51	1.94		1.94
420	pre-pro t2	t2	piglet 42	villus 8	252.072	815.663	505.715	176358	645602	412493	2004.27	38	338.029	431.081	230.768	124424	457554	99479.8	1429.92	26	153.229	331.724	169.236	37121.6	159606	56139.6	844.837	29	206.849	51	254.034	53	0.88		0.88
420	pre-pro t2	t2	piglet 42	villus 9	259.914	822.94	504.29	171436	671627	415000	1992.95	28	203.714	584.309	308.977	120278	373759	180538	1573.14	36	185.608	391.649	266.26	62192.1	228257	104281	1059.53	33	315.307	49	231.591	48	0		0
420	pre-pro t2	t2	piglet 42	villus 10	258.238	800.931	504.63	181944	649448	404174	1958.53	26	154.267	514.28	387.902	55765	249116	199490	1216.59	34	300.494	672.46	194.052	155141	634500	130492	1757	37	346.653	35	238.492	38	0.83		0.83
420	pre-pro t2	t2	piglet 42	villus 11	287.079	769.864	461.273	174709	693977	355117	1871.41		119.436	454.265	333.243	60996.3	170363	151381	1204.02		152.364	507.252	298.125	60354.3	242680	151224	1209.08		337.356		219.878
420	pre-pro t2	t2	piglet 42	villus 12	286.087	722.851	369.425	175411	649346	267039	1841.98		190.809	562.621	336.646	97033.6	337089	189404	1466.67		112.811	413.868	153.082	37966.6	146603	63355.7	988.943		352.799		190.378
420	pre-pro t2	t2	piglet 42	villus 13	218.464	527.374	363.585	101917	361766	191746	1370.35		108.634	570.577	386.472	63469.4	194630	220512	1465.92		168.537	456.453	309.754	67724.1	241558	141388	1157.9		315.814		186.901
420	pre-pro t2	t2	piglet 42	villus 14	188.984	665.915	439.508	127970	395160	292675	1788.67		195.354	644.283	489.416	85000.9	395211	315322	1526.75		371.616	332.753	184.688	107924	388281	61455.6	1274.85		285.822		192.424
420	pre-pro t2	t2	piglet 42	villus 15	192.478	727.125	434.319	120755	439460	315804	1777.91		104.046	652.556	397.194	106855	213194	259191	1707.12		299.834	790.356	294.841	191083	744103	233029	2017.49		303.219		321.07
420	pre-pro t2	t2	piglet 42	villus 16	289.41	718.358	427.04	197682	652806	306767	1887.33		201.038	662.531	431.069	126918	418229	285597	1662.77		208.194	397.477	254.587	76545.4	259843	101192	1126.01		214.817		284.333
420	pre-pro t2	t2	piglet 42	villus 17	175.975	583.502	390.695	91149	322421	227971	1400		296.464	475.242	275.469	114813	442402	130915	1333.94		167.138	347.033	205.395	46739.3	182127	71278.7	931.487		246.939		325.733
420	pre-pro t2	t2	piglet 42	villus 18	144.069	591.176	389.456	68481.3	267434	230237	1367.33		182.352	530.206	344.706	96259.9	303588	182765	1394.78		215.118	358.624	162.282	54042.5	242240	58198.2	980.815		273.52		273.025
420	pre-pro t2	t2	piglet 42	villus 19	210.167	707.442	426.52	135574	466858	301738	1724.88		134.084	610.928	380.189	84110.6	257215	232268	1482.88		113.84	409.352	319.433	46066.1	146326	130760	1064.34		300.042		291.38
420	pre-pro t2	t2	piglet 42	villus 20	122.535	550.663	398.236	60065.4	211874	219294	1259.68		195.029	643.691	318.533	81135.2	394192	205037	1510.52		138.412	390.703	247.914	52936.4	169805	96860.6	1022.81		312.468		264.946
492	probiotic t2	t2	piglet 43	villus 1	288.247	556.939	293.494	135378	504083	163458	1536.69	30	182.528	494.974	256.959	77395.6	283688	127188	1223.61	33	315.942	477.46	317.36	141481	473668	151527	1473.34	43	447.61	43	302.022	41	3.03	29.82	3.03	29.82
492	probiotic t2	t2	piglet 43	villus 2	277.973	534.954	215.312	123906	466926	115182	1503.63	39	185.478	407.149	175.137	55397.3	237124	71306.8	1013.99	18	199.392	450.846	266.527	76413.2	282271	120162	1197.43	27	422.343	41	295.983	38	2.48	27.69	2.48	27.69
492	probiotic t2	t2	piglet 43	villus 3	294.102	640.735	446.007	152934	591706	285773	1652.64	48	163.881	285.878	152.83	37926.9	147108	43690.8	807.177	19	210.643	489.422	254.809	91895.8	323712	124709	1269.27	25	367.722	44	305.48	52	1.85		1.85
492	probiotic t2	t2	piglet 43	villus 4	465.978	754.722	458.429	305027	1.10429e+06	345987	2215.24	51	180.188	486.061	169.494	71861.2	275008	82384.4	1254.98	21	196.931	340.363	169.227	57932.7	210468	57598.5	971.122	21	351.788	42	303.323	48	0.89		0.89
492	probiotic t2	t2	piglet 43	villus 5	310.581	1006.58	789.192	247965	981645	794388	2394.64	36	168.303	501.19	173.437	77102.4	264865	86925	1298.19	23	259.848	427.659	155.79	92437.2	348937	66625.1	1223.23	17	328.832	39	293.834	38	0		0
492	probiotic t2	t2	piglet 43	villus 6	227.665	938.472	800.106	155528	670882	750877	2110.23	47	163.196	498.983	302.875	64358.8	255696	151130	1211.44	24	271.152	486.192	157.252	94275.4	413952	76454.9	1413.24	38	335.043	37	289.634	37	3.73		3.73
492	probiotic t2	t2	piglet 43	villus 7	328.705	694.739	419.018	194857	717064	291108	1826.3	43	184.384	483.465	257.167	77435.2	279910	124331	1241.73	18	142.296	321.502	166.424	40426.5	143650	53505.7	852.762	28	299.005	41	319.373	41	4.12		4.12
492	probiotic t2	t2	piglet 43	villus 8	274.465	627.956	400.827	137384	541185	251702	1614.59	38	144.309	445.8	238.455	62134.9	202006	106303	1122.34	30	191.503	450.209	178.956	73243.9	270720	80567.8	1225.26	31	305.527	40	286.355	40	2.88		2.88
492	probiotic t2	t2	piglet 43	villus 9	261.611	752.248	537.162	147045	617939	404079	1790.35	35	122.158	495.718	254.513	57839.2	190146	126166	1207.05	28	257.062	410.805	178.406	89022.3	331591	73290.1	1230.28	35	334.469	42	313.525	47	2.02		2.02
492	probiotic t2	t2	piglet 43	villus 10	256.92	766.94	527.946	146211	618712	404903	1861.74	32	165.184	523.047	286.296	70661.7	271293	149746	1255.17	27	209.822	430.286	173.663	67805.8	283490	74724.9	1136.9	30	340.486	35	313.794	38	1.71		1.71
492	probiotic t2	t2	piglet 43	villus 11	175.213	476.305	334.488	76301.8	262048	159318	1167.42		295.285	546.002	200.148	132263	506250	109281	1533.35		229.329	418.025	181.839	77881.3	301016	76013.1	1204.51		392.677		294.198
492	probiotic t2	t2	piglet 43	villus 12	132.427	575.29	394.744	70586.2	239218	227092	1372.15		216.719	538.837	168.208	77212.9	366678	90636.8	1382.53		107.956	454.208	198.033	51881.4	153968	89948	1099.05		408.535		331.894
492	probiotic t2	t2	piglet 43	villus 13	196.028	592.87	416.412	106794	364929	246878	1437.59		225.306	569.258	300.693	92882.4	402729	171172	1416.54		167.639	492.451	223.42	61341.9	259219	110023	1185.55		378.713		368.147
492	probiotic t2	t2	piglet 43	villus 14	278.256	643.855	397.317	142163	562552	255814	1602.74		214.844	570.318	285.099	104193	384742	162597	1487.68		223.621	480.049	230.679	99364.6	337076	110737	1323.37		375.162		371.901
492	probiotic t2	t2	piglet 43	villus 15	258.942	544.97	419.749	132833	443103	228750	1523.79		160.179	537.513	285.911	70153.3	270348	153681	1319.02		239.983	457.456	169.586	91536.5	344714	77578.1	1270.64		354.145		379.967
492	probiotic t2	t2	piglet 43	villus 16	381.519	626.501	416.986	210413	750529	261243	1815.12		338.625	569.654	229.927	143342	605704	130979	1528.68		161.732	415.578	188.716	57284.1	211046	78426.3	1048.23		352.755		383.459
492	probiotic t2	t2	piglet 43	villus 17	309.061	568.017	363.313	153644	551234	206368	1607.34		153.247	525.659	217.093	65171.2	252945	114117	1318.22		159.486	448.016	226.159	61563.8	224361	101323	1138.55		301.529		404.379
492	probiotic t2	t2	piglet 43	villus 18	256.387	656.898	505.122	150336	528839	331814	1718.29		264.639	577.168	203.714	104751	479608	117577	1486.59		165.585	433.518	215.121	64083.6	225402	93258.8	1085.5		298.63		398.585
492	probiotic t2	t2	piglet 43	villus 19	216.173	702.289	470.7	132326	476703	330567	1721.07		229.296	525.007	202.079	83660.3	377999	106093	1350.71		200.073	471.332	203.147	82671.3	296105	95749.9	1220.42		307.113		410.994
492	probiotic t2	t2	piglet 43	villus 20	176.233	620.983	429.688	106300	343634	266829	1552.49		189.464	591.199	247.864	92915.9	351714	146537	1462.94		176.635	384.098	181.963	59098.7	213034	69891.5	1039.69		350.326		417.789
485	probiotic t2	t2	piglet 44	villus 1	211.774	560.895	415.662	107594	372978	233143	1459.96	45	215.183	474.4	217.466	87274.8	320539	103166	1273.65	33	200.559	395.489	123.718	67131.2	249062	48929	1101.17	30	437.483	38	242.187	45	3.03	8.75	3.03	8.75
485	probiotic t2	t2	piglet 44	villus 2	194.743	599.007	439.789	118455	366290	263437	1647.65	21	98.4453	464.1	223.202	40023.3	143462	103588	1072.86	28	124.332	556.6	240.839	71238.1	217297	134051	1324.2	33	385.668	21	238.186	46	4.76	14.86	4.76	14.86
485	probiotic t2	t2	piglet 44	villus 3	178.665	689.227	446.507	106876	386661	307745	1612.78	19	149.164	633.889	248.059	82617.5	296898	157242	1470.98	15	213.745	538.375	317.765	99112.1	361335	171077	1380.65	38	428.445	39	248.566	35	2.22	12.35	2.22	12.35
485	probiotic t2	t2	piglet 44	villus 4	219.871	564.066	374.73	91811.7	389428	211372	1336.04	31	159.388	548.599	323.937	86887.2	274563	177712	1391.13	23	211.855	554.22	311.922	102802	368681	172873	1415.13	41	436.748	25	252.268	34	1.06	10.26	1.06	10.26
485	probiotic t2	t2	piglet 44	villus 5	252.883	550.03	338.03	120988	436753	185927	1488.43	29	220.595	731.128	366.71	122606	506430	268112	1675.5	34	217.129	340.68	202.382	64804.4	232271	68947.4	997.312	38	383.071	28	245.484	29	0		0
485	probiotic t2	t2	piglet 44	villus 6	176.841	553.894	304.968	76494.4	307567	168920	1334	28	96.1889	629.265	308.27	55311.4	190059	193984	1432.26	23	186.463	393.239	255.108	63415.2	230239	100318	1053.76	37	366.722	29	215.641	27	2.92		2.92
485	probiotic t2	t2	piglet 44	villus 7	117.383	601.924	328.953	70050.4	221860	198005	1403.05	23	162.687	498.134	263.649	74426.8	254466	131333	1277.52	27	171.175	415.169	281.623	59909.7	223148	116921	1051.28	43	333.899	31	272.09	33	3.88		3.88
485	probiotic t2	t2	piglet 44	villus 8	233.6	656.545	418.533	136796	481577	274785	1685.19	25	142.702	521.969	298.24	59816.2	233886	155672	1210.58	32	167.329	419.89	254.92	56051.5	220616	107038	1063.55	35	338.414	32	264.222	42	2.73		2.73
485	probiotic t2	t2	piglet 44	villus 9	170.35	581.953	426.516	82150.6	311287	248212	1368.3	21	108.134	614.453	361.596	62989.8	208633	222184	1435.9	38	184.882	476.241	277.313	68199.5	276472	132068	1182.28	41	298.055	37	291.679	41	2.17		2.17
485	probiotic t2	t2	piglet 44	villus 10	220.809	429.162	270.389	79895.1	297554	116041	1163.62	27	152.707	631.066	353.425	86181.5	302595	223035	1488.12	34	161.209	387.134	181.976	55718.3	195966	70449.1	1005.57	37	283.216	28	309.482	36	0.92		0.92
485	probiotic t2	t2	piglet 44	villus 11	212.183	593.186	338.755	100820	395214	200945	1471.48		190.933	400.056	204.082	60158.9	239845	81644.2	1069.11		177.605	382.055	158.96	62787.3	213064	60731.4	1031.19		280.946		332.11
485	probiotic t2	t2	piglet 44	villus 12	153.522	622.555	487.963	89299	300107	303783	1471.04		121.117	406.473	177.42	42562.5	154585	72116.5	1023.37		189.697	425.769	187.689	63017.7	253609	79912.2	1104.82		290.74		340.829
485	probiotic t2	t2	piglet 44	villus 13	178.773	570.75	407.634	91544.1	320388	232657	1399.81		151.826	361.031	195.434	41456.5	172115	70557.6	908.326		134.309	452.048	232.032	53416.1	190642	104890	1083.74		261.624		341.273
485	probiotic t2	t2	piglet 44	villus 14	184.681	510.325	361.275	80696.7	295937	184368	1322.1		136.689	393.331	213.868	44674	168818	84120.8	974.117		223.327	411.804	217.525	70735.3	288776	89577.9	1101.48		253.373		311.526
485	probiotic t2	t2	piglet 44	villus 15	193.261	596.744	485.076	100419	362128	289466	1492.25		238.748	626.307	353.847	114924	469522	221617	1519.28		156.967	396.274	199.818	52119.3	195314	79182.7	1049.76		259.994		303.946
485	probiotic t2	t2	piglet 44	villus 16	270.441	431.095	249.836	113647	366079	107703	1346.21		222.971	628.65	360.291	108768	440137	226497	1549.17		211.423	422.578	213.625	72476.3	280537	90273.3	1109.82		265.17		307.495
485	probiotic t2	t2	piglet 44	villus 17	261.764	452.843	277.824	98849.6	372210	125811	1291.91		188.823	610.269	431.081	95476.3	361831	263075	1453.31		190.47	371.4	157.606	57970.9	222125	58534.8	1020.17		258.405		301.551
485	probiotic t2	t2	piglet 44	villus 18	228.598	716.236	398.409	136258	514113	285355	1710.56		207.957	447.635	272.891	70530.9	292299	122156	1142.81		237.435	295.533	157.89	55920.8	220334	46661.6	918.102		236.901		319.875
485	probiotic t2	t2	piglet 44	villus 19	244.417	642.979	390.285	132250	493467	250945	1692.06		200.323	567.032	420.424	94834.8	356672	238394	1393.25		139.087	394.434	175.342	39485.2	172262	69160.9	930.61		252.598		330.949
485	probiotic t2	t2	piglet 44	villus 20	409.761	596.497	369.63	194236	767483	220483	1805.55		176.588	446.663	305.797	58969.8	247668	136588	1076.06		261.128	456.197	249.418	95660.4	374054	113784	1280.46		238.711		345.26
495	probiotic t2	t2	piglet 45	villus 1	306.37	697.473	371.4	164050	670970	259041	1790.3	39	131.149	524.885	179.5	74426.8	216151	94216.7	1314.68	33	304.174	468.291	273.046	124589	447268	127865	1435.28	40	340.791	32	397.61	43	1.79	12.5	1.79	12.5
495	probiotic t2	t2	piglet 45	villus 2	250.08	603.345	368.88	92561.4	473778	222562	1487.25	36	157.179	586.561	339.449	84887.1	289492	199107	1436.43	32	250.3	621.498	321.073	114402	488461	199546	1518.05	36	342.447	29	408.426	38	0	12.28	0	12.28
495	probiotic t2	t2	piglet 45	villus 3	201.439	610.463	377.088	100993	386129	230198	1518.72	29	180.748	679.157	423.261	103131	385455	287461	1599.69	26	215.729	575.453	256.509	114109	389806	147609	1483.24	35	345.908	27	401.127	40	0.8	13.39	0.8	13.39
495	probiotic t2	t2	piglet 45	villus 4	266.538	910.204	541.572	189319	761776	492941	2114.93	33	185.424	683.921	388.487	105428	398200	265694	1657.45	21	114.382	598.027	328.412	83168.4	214787	196399	1466.93	28	354.652	34	426.555	36	2.75	13.27	2.75	13.27
495	probiotic t2	t2	piglet 45	villus 5	186.212	898.83	504.849	178398	525551	453773	2142.09	32	221.099	497.803	283.186	77925.2	345600	140971	1220.11	20	143.168	644.75	294.659	78005	289845	189981	1491.41	25	337.819	38	419.682	32	1.53	15.29	1.53	15.29
495	probiotic t2	t2	piglet 45	villus 6	234.997	669.185	446.725	134985	493785	298941	1677.34	37	238.958	639.691	401.366	140593	479979	256750	1641.61	18	132.814	587.845	223.105	54378.1	245153	131151	1380.13	33	351.395	40	382.002	30	0		0
495	probiotic t2	t2	piglet 45	villus 7	167.074	705.832	564.579	101054	370289	398498	1594.95	28	144.775	614.872	392.706	80638.6	279516	241464	1475.33	22	252.614	581.552	305.216	87097.8	461292	177499	1425.59	31	339.759	24	366.35	41	3.74		3.74
495	probiotic t2	t2	piglet 45	villus 8	265.551	807.507	515.982	172069	673325	416660	1984.73	24	213.565	658.291	389.03	127539	441445	256095	1638.18	30	179.752	537.103	372.237	91524.7	303152	199930	1398.41	41	322.592	23	368.35	43	1.74		1.74
495	probiotic t2	t2	piglet 45	villus 9	195.019	661.364	412.055	106451	404993	272518	1604.73	20	153.389	612.706	333.738	79889.5	295105	204483	1420.97	17	233.371	503.357	232.322	92173.3	368852	116941	1373.04	29	317.831	37	379.407	44	4.04		4.04
495	probiotic t2	t2	piglet 45	villus 10	200.09	551.734	461.741	106335	346646	254758	1468.2	26	168.366	606.572	330.745	82643.4	320676	200620	1500.78	15	151.437	425.809	177.525	53515.7	202478	75591.8	1067.67	26	320.914	22	373.525	47	1.65		1.65
495	probiotic t2	t2	piglet 45	villus 11	333.732	723.522	396.47	172330	758191	286855	1881.23		155.503	586.888	276.432	83183	286566	162235	1420.34		175.166	572.743	263.122	74203.1	315020	150701	1410.45		314.006		375.188
495	probiotic t2	t2	piglet 45	villus 12	192.139	657.933	422.669	129803	396942	278088	1644.22		149.638	590.391	359.419	78039	277403	212198	1372.13		176.446	604.484	399.242	91300	334908	241335	1485.84		307.369		378.112
495	probiotic t2	t2	piglet 45	villus 13	298.374	750.007	462.085	185778	702678	346567	1904.42		225.622	566.041	318.233	117077	401014	180133	1456.11		222.492	545.066	315.805	90561.7	380797	172135	1344.24		316.02		375.801
495	probiotic t2	t2	piglet 45	villus 14	288.091	748.567	499.972	199417	677158	374262	1959.88		216.398	594.788	330.557	117772	404152	196611	1535.1		225.257	484.828	305.094	102567	342923	147918	1379.99		305.476		373.479
495	probiotic t2	t2	piglet 45	villus 15	322.43	777.325	535.111	218609	786986	415955	2012.05		102.235	607.784	315.964	58524.2	195109	192038	1385.05		236.923	740.429	458.043	155992	550833	339148	1848.09		305.118		371.826
495	probiotic t2	t2	piglet 45	villus 16	316.559	660.999	362.579	162216	657029	239664	1698.31		131.312	579.215	361.126	79302.7	238821	209170	1393.16		208.111	770.971	468.991	147061	503806	361579	1863.45		322.687		344.388
495	probiotic t2	t2	piglet 45	villus 17	362.059	688.337	330.373	182026	782547	227408	1841.25		120.86	574.417	361.32	68450.1	217991	207548	1368.96		270.695	819.582	523.689	195389	696629	429206	2062.33		321.337		337.417
495	probiotic t2	t2	piglet 45	villus 18	415.299	761.618	505.903	244940	993180	385305	2035.38		142.452	561.427	400.659	66742.2	251126	224941	1328.45		118.975	799.374	490.838	102715	298633	392363	1820.68		309.773		349.839
495	probiotic t2	t2	piglet 45	villus 19	266.075	716.818	442.481	197108	598883	317178	1945.34		190.479	530.335	338.64	76233.9	317195	179592	1302.64		243.344	710.559	547.664	121442	542938	389147	1707.12		314.006		352.95
495	probiotic t2	t2	piglet 45	villus 20	283.083	683.167	516.571	137360	607253	352904	1697.8		292.433	466.47	188.17	95663.7	428331	87775.8	1332.47		195.754	667.984	592.295	109876	410587	395644	1653.63		311.643		353.384
469	probiotic t2	t2	piglet 46	villus 1	274.016	551.499	335.413	137323	474517	184980	1513.6	37	137.303	550.954	379.752	70098.1	237534	209226	1299.2	25	325.94	371.42	196.64	92136	380130	73036	1224.53	31	285.18	35	350.629	39	0.97	13.33	0.97	13.33
469	probiotic t2	t2	piglet 46	villus 2	304.824	548.56	389.47	152317	525053	213647	1572.57	35	143.614	684.379	487.157	77646.3	308619	333400	1559.78	28	171.51	783.76	328.27	113037	422087	257285	1833.25	30	325.569	35	359.366	35	2.91	10.66	2.91	10.66
469	probiotic t2	t2	piglet 46	villus 3	167.234	477.25	286.577	74818.2	250611	136769	1194.42	32	200.483	882.017	667.996	150743	555245	589184	1982.17	24	230.51	607.74	318.47	110729	439883	193547	1536.28	34	346.633	39	363.77	41	0	14.1	0	14.1
469	probiotic t2	t2	piglet 46	villus 4	175.477	512.021	326.52	82742.1	282123	167185	1316.28	41	162.147	451.64	238.047	58335.8	229949	107512	1114.99	30	129.44	690.42	374.35	77371	280615	258459	1584.02	41	345.177	28	323.672	42	3.31	11.63	3.31	11.63
469	probiotic t2	t2	piglet 46	villus 5	144.985	847.211	571.705	106441	385695	484355	1851.33	38	144.451	418.3	246.523	51049.2	189730	103121	1033.18	16	214.68	661.09	347.16	122190	445638	229504	1675.21	28	362.241	25	352.55	37	1.47		1.47
469	probiotic t2	t2	piglet 46	villus 6	97.6014	776.382	496.77	81418	237937	385683	1759.42	39	124.251	422.791	316.403	47514.4	164951	133772	1079.1	19	178.17	595.88	332.3	82854.9	333367	198011	1433.22	26	386.532	27	350.882	33	2.4		2.4
469	probiotic t2	t2	piglet 46	villus 7	117.587	750.087	471.404	91667.8	276950	353595	1772.41	37	216.173	408.944	283.866	79841.8	277585	116085	1154.73	22	173.19	520.11	247.26	65742.4	282844	128602	1271.56	33	369.903	31	333.022	37	4.81		4.81
469	probiotic t2	t2	piglet 46	villus 8	143.194	599.897	472.496	74492.4	269731	283449	1435.56	40	243.755	423.606	323.631	78273.6	324224	137092	1142.94	27	199.92	451.03	177.49	78499.3	283134	80053.3	1196.99	27	349.743	34	339.595	29	1.02		1.02
469	probiotic t2	t2	piglet 46	villus 9	131.823	723.519	529.047	96206.1	299481	382775	1673.29	41	123.119	425.772	303.46	51045.4	164601	129205	1099.16	18	346.16	612.64	230.69	162788	665904	141330	1683.75	39	344.96	36	326.577	31	3.23		3.23
469	probiotic t2	t2	piglet 46	villus 10	141.13	747.461	369.842	92246	331236	276443	1715.52	34	138.525	430.112	244.93	56965.4	187085	105347	1078.9	34	171.26	543.41	213	72207.7	292222	115746	1302.03	36	358.826	21	319.853	34	1.55		1.55
469	probiotic t2	t2	piglet 46	villus 11	143.527	648.737	338.796	87175.2	292369	219790	1516.8		145.82	445.995	223.381	52941.6	204210	99626.6	1089.59		173.28	433.64	200.08	64191.7	235943	86762.7	1132.15		327.053		328.694
469	probiotic t2	t2	piglet 46	villus 12	150.402	559.669	360.678	68951	264311	201860	1320.54		116.833	336.425	239.222	34904.8	123419	80480.5	839.422		108.81	400.87	171.22	34339.8	136963	68637	994.57		317.261		273.308
469	probiotic t2	t2	piglet 46	villus 13	181.422	700.108	427.527	110362	398827	299315	1643.46		138.106	340.383	198.615	44326.1	147608	67605.1	910.162		127.65	447.26	166.49	44093.4	179271	74464.3	1051.85		328.296		282.255
469	probiotic t2	t2	piglet 46	villus 14	107.232	588.103	432.42	56984.3	198020	254308	1332.28		270.685	523.641	309.001	116135	445069	161805	1417.43		178.02	529.37	209.36	71321.2	295909	110829	1294.45		297.231		297.906
469	probiotic t2	t2	piglet 46	villus 15	170.366	691.165	427.095	104012	369737	295193	1619.28		228.543	427.25	295.637	74930	306604	126311	1133.33		163.07	319.7	166.18	42399.7	163699	53127.7	870.79		227.806		300.777
469	probiotic t2	t2	piglet 46	villus 16	94.3953	579.871	408.907	60656.5	171874	237113	1358.46		243.137	437.596	322.444	78785.3	334083	141100	1151.43		90.36	499.49	170.19	55221.7	141720	85008.2	1200.14		389.063		271.053
469	probiotic t2	t2	piglet 46	villus 17	178.604	671.136	411.067	104833	376384	275882	1608.33		215.38	638.461	418.513	132748	431786	267204	1670.16		110.34	367.9	184.47	38207.8	127465	67866.5	909.06		389.85		295.736
469	probiotic t2	t2	piglet 46	villus 18	175.137	642.346	393.883	108083	353246	253009	1581.31		201.336	723.392	374.881	114442	457324	271186	1708.83		125.79	428.72	222.37	49876.1	169336	95334.5	1053.31		392.375		267.94
469	probiotic t2	t2	piglet 46	villus 19	117.774	602.489	424.06	81175.3	222808	255491	1431.89		206.934	630.591	286.22	108791	409740	180488	1544.26		284.19	363.61	137.42	74267.3	324470	49967.3	1153.33		394.327		257.597
469	probiotic t2	t2	piglet 46	villus 20	149.056	587.952	370.211	66124.3	275183	217667	1328.8		206.974	669.942	427.573	103012	435395	286449	1575.12		136.94	491.16	150.67	57595.2	211195	74003.1	1260.09		430.374		260.78
399	probiotic t2	t2	piglet 47	villus 1	162.301	467.274	221.406	50859.9	238134	103457	1134.16	42	168.343	348.736	260.69	52166	184341	90911.9	949.224	22	131.577	389.646	234.757	45525.2	160983	91472.2	940.659	36	377.956	29	694.393	36	1.79	20.22	1.79	20.22
399	probiotic t2	t2	piglet 47	villus 2	138.353	611.735	250.486	75183.1	265755	153231	1410.93	35	167.666	386.545	296.984	55950.1	203505	114798	1076.98	24	120.646	351.556	243.851	36409.7	133179	85727.2	847.468	41	371.821	32	691.843	39	3.85	14	3.85	14
399	probiotic t2	t2	piglet 47	villus 3	237.358	516.048	235.967	101824	384612	121770	1427.94	34	140.491	433.236	368.006	52315.2	191119	159433	1070.87	28	104.001	379.687	302.134	36456.5	123992	114716	942.389	33	388.201	35	707.044	28	3.33		3.33
399	probiotic t2	t2	piglet 47	villus 4	163.477	475.322	282.907	69059.5	243991	134472	1208.07	41	157.316	308.294	174.909	35463.3	152288	53923.4	774.019	23	112.043	349.16	246.068	30665.7	122840	85917.1	890.766	28	399.236	42	681.65	41	1.08		1.08
399	probiotic t2	t2	piglet 47	villus 5	151.241	562.995	297.217	71683.7	267365	167332	1313.32	50	131.237	286.161	177.953	33103.9	117922	50923.1	801.551	33	141.65	231.678	110.002	18934.7	103046	25485	610.496	17	422.579	38	680.749	47	0		0
399	probiotic t2	t2	piglet 47	villus 6	144.562	664.749	318.66	99337.3	301746	211829	1611.76	33	191.652	424.449	323.011	68598.8	255428	137102	1097.29	36	130.208	376.957	279.087	46155.3	154120	105204	957.005	22	311.294	51	668.328	51	4.07		4.07
399	probiotic t2	t2	piglet 47	villus 7	214.794	612.753	365.622	110657	413273	224036	1525.34	32	135.685	524.708	464.21	60810.8	223553	243575	1249.42	19	230.32	452.963	352.204	83713.6	327585	159535	1215.78	35	401.687	50	670.184	43	2.86		2.86
399	probiotic t2	t2	piglet 47	villus 8	166.866	477.128	336.156	79932.4	249995	160389	1239.13	37	160.542	502.483	401.983	68699.8	253303	201990	1280.97	22	214.381	415.839	298.189	100562	279925	123999	1284.83	38	411.91	44	687.46	42	2.68		2.68
399	probiotic t2	t2	piglet 47	villus 9	116.423	642.565	307.675	53059.2	234902	197701	1451.42	27	128.792	443.248	353.682	56948.5	179253	156769	1109.18	28	176.588	480.297	368.985	77009.4	266317	177222	1186.88	32	424.64	47	837.056	50	3.79		3.79
399	probiotic t2	t2	piglet 47	villus 10	148.312	548.994	277.403	75736.3	255667	152292	1355.88	29	179.545	414.995	335.287	62518.2	233962	139143	1074.58	30	166.007	450.159	337.97	68923.1	234651	152140	1160.55	29	425.886	38	786.246	38	1.68		1.68
399	probiotic t2	t2	piglet 47	villus 11	178.677	495.373	292.01	76900.4	277927	144654	1266.39		137.981	355.218	300.311	49340.8	153902	106676	976.683		142.148	406.578	294.609	42575.7	181475	119782	986.834		448.256		703.85
399	probiotic t2	t2	piglet 47	villus 12	189.281	615.142	378.96	96937.3	365605	233114	1496.54		99.1746	363.709	237.599	32003.6	113262	86416.9	881.137		178.631	474.205	356.501	75847.7	265982	169055	1214.41		361.619		698.028
399	probiotic t2	t2	piglet 47	villus 13	123.301	586.02	350.801	74438.6	226886	205576	1424.61		143.429	350.805	239.568	37036.6	157991	84041.6	881.804		204.514	397.254	334.998	79237.1	255106	133079	1160.75		344.58		598.882
399	probiotic t2	t2	piglet 47	villus 14	247.343	712.695	442.587	160563	553520	315429	1808.8		87.7142	352.232	228.579	27936.8	97012.6	80512.9	856.163		131.916	417.117	333.244	52534.2	172777	139002	1038.1		350.765		599.423
399	probiotic t2	t2	piglet 47	villus 15	188.573	638.245	353.395	79893.2	377916	225553	1553.77		87.5032	321.669	236.115	33719	88381.7	75950.7	846.937		96.0377	496.156	406.674	53881.5	149620	201774	1161.75		325.433		603.281
399	probiotic t2	t2	piglet 47	villus 16	208.108	592.953	381.748	102749	387470	226359	1483.08		98.4453	418.597	345.554	40572.3	129396	144648	984.877		116.279	411.229	340.213	54332.8	150147	139906	1071.97		449.785		720.931
399	probiotic t2	t2	piglet 47	villus 17	76.411	521.779	357.383	49749.6	125191	186475	1206.73		112.772	367.721	294.871	36488.1	130212	108430	932.229		161.299	465.37	382.354	72073.1	235700	177936	1190.47		453.736		778.261
399	probiotic t2	t2	piglet 47	villus 18	123.954	561.898	343.989	69297.9	218699	193287	1356.36		158.146	407.72	323.6	50780.1	202465	131938	1027.83		179.925	402.805	336.624	68637	227571	135594	1096.82		471.502		775.366
399	probiotic t2	t2	piglet 47	villus 19	207.436	551.318	336.476	117740	359100	185505	1450.93		187.866	404.109	314.08	60323.7	238384	126923	1037.77		186.266	586.07	507.236	100020	342778	297276	1462.88		342.315		597.301
399	probiotic t2	t2	piglet 47	villus 20	270.74	627.394	267.46	136110	533362	167803	1627.75		136.484	390.948	298.5	57583.4	167545	116698	1003.87		190.786	478.931	381.95	82253.5	286913	182928	1223.4		345.762		700.533
454	probiotic t2	t2	piglet 48	villus 1	301.729	558.961	300.925	133247	529577	168206	1583.24	41	128.123	352.466	190.833	37510.6	141799	67262.4	861.629	38	185.634	445.8	325.307	73401.5	259852	145022	1223.17	21	617.166	32	838.054	35	0.98	14.29	0.98	14.29
454	probiotic t2	t2	piglet 48	villus 2	311.429	544.195	304.821	130005	532161	165882	1482.45	38	179.727	218.531	169.792	33962.6	123326	37104.8	700.54	26	214.801	393.573	267.703	75973.3	265456	105361	1110.17	31	621.84	38	833.827	44	1.92		1.92
454	probiotic t2	t2	piglet 48	villus 3	192.965	540.094	366.33	92905.5	327248	197853	1372.82	39	239.544	333.284	195.374	77060	250685	65115.2	1084.05	31	182.976	372.334	319.832	53440.6	213923	119084	988.199	36	635.598	41	717.763	42	2.44		2.44
454	probiotic t2	t2	piglet 48	villus 4	168.682	548.845	379.817	88474.8	290702	208460	1397.3	29	132.667	439.247	284.718	49348.8	182979	125061	1076.26	33	226.757	317.2	228.684	64705.8	225851	72538.4	989.867	28	631.902	46	576.457	37	3.7		3.7
454	probiotic t2	t2	piglet 48	villus 5	141.766	597.528	354.806	78020.1	265986	212007	1416.02	27	120.509	483.542	385.344	63825.8	182971	186330	1204.63	26	169.807	315.307	232.255	44915.7	168120	73231.5	867.628	23	699.145	33	584.172	31	0		0
454	probiotic t2	t2	piglet 48	villus 6	234.239	523.457	340.486	86733.8	385008	178230	1349.6	18	139.529	387.182	310.195	43622.3	169632	120102	996.652	31	187.663	457.191	311.576	72670.8	269405	142450	1168.2	19	705.223	29	714.166	27	1.94		1.94
454	probiotic t2	t2	piglet 48	villus 7	238.359	513.446	318.985	92433.9	384287	163781	1368.64	23	128.77	438.562	321.899	46316.8	177327	141173	1057.32	28	293.483	501.93	379.24	113112	462546	190352	1355.66	27	722.431	40	655.38	51	2.33		2.33
454	probiotic t2	t2	piglet 48	villus 8	86.66	520.523	342.819	37079.1	141641	178445	1148.04	33	137.115	406.743	336.27	44635.3	175119	136775	977.078	33	197.863	393.348	300.094	65296.8	244384	118042	1051.21	23	567.683	42	1094	54	0.96		0.96
454	probiotic t2	t2	piglet 48	villus 9	171.62	575.746	337.693	86136.2	310263	194426	1393.46	34	141.045	364.38	312.494	50240.1	161377	113867	977.32	37	202.227	325.855	264.192	60374.2	206916	86088.3	984.313	26	464.557	35	673.713	45	4.1		4.1
454	probiotic t2	t2	piglet 48	villus 10	88.2528	501.469	315.897	35907.9	138964	158412	1117.78	25	139.231	474.305	371.302	53127.2	207359	176110	1139.22	22	303.243	508.351	380.136	121124	484043	193243	1396.4	31	455.163	38	1092.69	49	3.85		3.85
454	probiotic t2	t2	piglet 48	villus 11	163.808	553.709	382.131	87760.1	284805	211590	1371.45		144.868	460.539	354.636	56910.2	209492	163324	1128.41		165.174	435.105	267.963	63025.2	225666	116592	1110.59		444.907		985.703
454	probiotic t2	t2	piglet 48	villus 12	146.337	602.001	460.775	67299.2	276618	277387	1370.01		68.6142	434.876	338.672	33931.9	93693.5	147280	1051.53		384.64	386.777	225.1	130438	467138	87063.4	1402.82		519.025		580.097
454	probiotic t2	t2	piglet 48	villus 13	177.1	623.307	498.106	100083	346617	310473	1504.51		123.718	484.84	378.926	57942.1	188347	183718	1219.36		148.018	375.851	221.254	62378.5	174687	83158.5	1098.13		401.728		662.871
454	probiotic t2	t2	piglet 48	villus 14	236.199	521.606	380.484	106216	386856	198463	1367.22		121.655	434.98	361.214	46341.8	166161	157121	1063.71		280.347	402.671	247.139	94674.3	354467	99516	1218.04		451.743		829.146
454	probiotic t2	t2	piglet 48	villus 15	157.753	501.047	358.356	78337.8	248190	179553	1305.66		129.253	391.697	326.572	37172.6	158972	127917	974.657		118.735	402.329	247.66	48518.5	149999	99640.6	1078.86		438.654		745.061
454	probiotic t2	t2	piglet 48	villus 16	254.652	327.895	218.004	69711.4	262187	71482.3	1004.76		140.335	396.816	308.693	44988	174858	122494	1003.47		112.148	402.215	268.477	45148	141637	107986	1084.14		470.584		613.155
454	probiotic t2	t2	piglet 48	villus 17	189.114	470.027	246.713	70903.9	279111	115962	1143.83		142.962	424	312.878	45035.2	190333	132660	1034.36		282.725	406.322	245.076	86218.3	360715	99579.9	1179.27		481.14		696.883
454	probiotic t2	t2	piglet 48	villus 18	244.384	448.042	218.338	98886.4	343812	97824.7	1282.23		133.306	391.788	259.562	46640.6	163995	101693	1001.32		259.456	471.981	350.954	106201	384519	165644	1320.8		470.333		663.263
454	probiotic t2	t2	piglet 48	villus 19	173.28	447.15	265.646	70606	243294	118783	1155.67		159.92	365.423	248.758	47919	183497	90901.9	925.151		215.029	425.775	363.532	86584.2	287479	154783	1193.74		496.099		479.394
454	probiotic t2	t2	piglet 48	villus 20	149.805	473.308	269.008	57521.1	222638	127324	1158.37		105.733	544.562	314.931	53490.2	180796	171500	1251.71		232.928	378.553	326.923	81913.2	276871	123758	1150.98		538.346		463.794
300	ctr t3	t3	piglet 49	villus 1	372.517	627.186	358.093	197608	733622	224591	1934.72	63	134.119	585.03	279.816	78462	246376	163701	1404.88	33	190.917	459.446	228.915	90601.8	275429	105174	1301.34	43	550.563	42	nc	39
300	ctr t3	t3	piglet 49	villus 2	306.563	573.639	455.814	161070	552190	261472	1703.35	60	213.983	578.618	265.149	104448	388777	153420	1490.76	32	223.614	387.27	203.685	67795.4	271921	78881.1	1065.61	38	621.185	38	nc	48
300	ctr t3	t3	piglet 49	villus 3	267.153	456.877	350.422	98210.5	383256	160100	1332.53	48	180.685	626.869	358.677	109032	355655	224843	1589.34	25	223.466	444.105	257.635	79205	311621	114417	1187.23	40	404.747	30	nc	43
300	ctr t3	t3	piglet 49	villus 4	167.591	421.978	342.315	64339	222059	144449	1127.5	51	248.751	482.883	280.744	101653	377169	135567	1348.73	28	234.483	456.75	258.674	85403.6	336294	118149	1195.58	44	614.717	53	nc	51
300	ctr t3	t3	piglet 49	villus 5	278.955	436.602	351.422	105884	382428	153431	1303.61	47	131.372	470.555	224.983	54687.8	194108	105867	1147.87	25	152.641	539.862	252.014	77896.4	258752	136053	1359.01	34	646.538	53	nc	55
300	ctr t3	t3	piglet 49	villus 6	254.418	523.937	380.198	117815	418560	199200	1383.8	30	114.981	603.855	222.19	60095.7	218015	134170	1378.38	28	242.254	562.746	270.847	98662.2	428067	152418	1417.68	50	612.108	47	nc	47
300	ctr t3	t3	piglet 49	villus 7	157.89	533.455	393.723	94315.5	264473	210033	1399.89	42	147.8	619.706	275.015	67016	287601	170428	1474.83	35	227.413	512.022	340.143	103196	365623	174161	1348.34	28	635.67	38	nc	35
300	ctr t3	t3	piglet 49	villus 8	136.803	445.881	246.232	51900.7	191533	109790	1105.61	56	179.618	576.506	404.52	87913	325150	233208	1402.48	39	180.792	461.421	272.733	69067.6	261943	125845	1150.69	46	633.538	36	nc	38
300	ctr t3	t3	piglet 49	villus 9	231.266	547.953	304.013	99165.4	397909	166585	1354.42	29	149.075	522.574	300.653	73943	244614	157113	1297.42	33	240.699	425.571	251.366	85763.7	321645	106974	1192.05	46	586.644	40	nc	42
300	ctr t3	t3	piglet 49	villus 10	247.91	651.628	377.784	142719	507252	246175	1644.59	49	177.095	590.305	354.657	90463.1	328255	209356	1459.2	18	310.709	414.74	181.45	107831	404631	75254.5	1313.87	45	212.842	41	nc	44
300	ctr t3	t3	piglet 49	villus 11	159.806	697.06	433.988	96695.2	349778	302516	1607.26		192.51	549.305	357.298	88620.6	332045	196266	1341.8		181.692	335.473	187.28	60590.4	191391	62827.5	984.181		276.767		nc
300	ctr t3	t3	piglet 49	villus 12	246.878	669.22	408.418	136184	518778	273321	1682.97		125.779	546.93	401.483	64517.9	216008	219583	1315.36		193.627	351.624	241.132	57697.1	213784	84787.9	967.568		352.773		nc
300	ctr t3	t3	piglet 49	villus 13	534.309	490.59	265.548	184002	823078	130275	1726.66		103.069	648.746	480.887	77674.1	209957	311974	1509.59		244.663	304.222	183.328	56772.4	233715	55772.3	979.521		343.923		nc
300	ctr t3	t3	piglet 49	villus 14	227.305	732.203	603.357	149553	522601	441780	1809.09		319.262	642.227	424.999	186740	643821	272946	1742.11		182.724	312.084	157.9	52049.4	179059	49278.1	938.364		433.332		nc
300	ctr t3	t3	piglet 49	villus 15	266.463	590.37	492.399	129241	493959	290698	1552.74		373.653	592.146	257.666	141684	694748	152576	1575.2		140.267	328.965	185.424	44253.4	144889	60998.1	891.886		420.542		nc
300	ctr t3	t3	piglet 49	villus 16	244.968	840.322	539.708	187401	646376	453529	2065.83		128.491	605.708	436.272	74791.7	244380	264253	1402.14		311.463	412.929	191.118	102077	403841	78918.2	1309.59		676.758		nc
300	ctr t3	t3	piglet 49	villus 17	294.655	766.494	476.236	155829	709174	365032	1852.93		268.288	463.312	292.572	105928	390305	135552	1298.36		132.944	566.224	270.769	80191.6	236366	153316	1453.17		614.498		nc
300	ctr t3	t3	piglet 49	villus 18	219.886	672.419	487.003	132148	464266	327470	1658.16		163.889	410.924	326.048	50042.3	211466	133981	1055.87		225.587	561.898	254.175	105204	398017	142820	1494.23		465.453		nc
300	ctr t3	t3	piglet 49	villus 19	284.457	716.492	492.059	191982	639968	352556	1870.5		192.526	445.019	252.014	74080.8	269028	112151	1180.51		148.708	466.197	282.996	71490.6	217688	131932	1231.46		458.914		nc
300	ctr t3	t3	piglet 49	villus 20	277.414	679.563	455.702	165281	591955	309679	1786.24		245.958	485.031	273.126	102198	374593	132474	1320.37		176.929	441.604	257.871	70962.9	245336	113877	1198.65		540.423		nc
373	ctr t3	t3	piglet 50	villus 1	206.39	732.594	457.315	117470	474769	335026	1687.55	34	144.701	522.173	459.19	69402.3	237256	239777	1257.28	20	149.05	764.022	293.508	89487.8	357576	224246	1745.93	39	443.797	40	302.947	53
373	ctr t3	t3	piglet 50	villus 2	167.569	680.885	530.927	98742.9	358258	361500	1590.27	33	134.505	536.705	421.622	60144.7	226675	226287	1246.57	31	188.508	775.948	243.777	101208	459295	189158	1832.47	44	390.315	38	323.886	50
373	ctr t3	t3	piglet 50	villus 3	155.866	711.107	512.089	102523	348028	364150	1671.61	36	153.389	500.865	310.253	61252.2	241237	155395	1186.29	33	282.105	579.92	220.789	108990	513699	128040	1492.56	51	361.981	36	336.86	40
373	ctr t3	t3	piglet 50	villus 4	267.468	731.334	521.567	154259	614210	381440	1814.36	41	205.027	581.317	384.641	89330.1	374242	223599	1378.91	37	455.969	725.518	265.78	192602	1.03876e+06	192828	2026.99	55	295.952	38	333.199	53
373	ctr t3	t3	piglet 50	villus 5	179.587	732.253	471.304	113540	412920	345114	1728.02	39	218.916	573.915	280.883	103136	394508	161203	1456.21	29	188.222	419.948	296.375	65845.8	248197	124462	1120.7	23	340.188	35	318.781	52
373	ctr t3	t3	piglet 50	villus 6	223.107	689.792	473.881	135703	483237	326879	1718.56	45	182.632	522.015	237.478	79911.2	299358	123967	1318.24	41	266.585	422.908	233.768	81403.4	354007	98862.5	1191.33	42	376.904	43	313.76	49
373	ctr t3	t3	piglet 50	villus 7	255.228	702.634	426.589	159910	563101	299736	1775.59	40	126.686	502.803	243.851	63860.3	200012	122609	1199.77	33	234.234	426.74	227.697	87124.7	313865	97167.3	1177.37	33	411.844	45	315.897	39
373	ctr t3	t3	piglet 50	villus 8	170.763	614.273	404.448	86725.8	329371	248441	1436.5	36	113.417	461.57	213.687	58111.6	164379	98631.6	1150.21	26	237.864	429.022	235.158	83317.1	320433	100888	1201.02	35	439.601	39	312.36	42
373	ctr t3	t3	piglet 50	villus 9	259.849	644.517	466.43	153975	525878	300622	1718.4	36	286.958	892.981	560.262	193113	804620	500303	2068.87	19	304.012	398.521	143.47	96419	380427	57176	1275.64	52	317.776	39	313.409	46
373	ctr t3	t3	piglet 50	villus 10	201.739	695.313	442.118	133317	440454	307411	1761.59	52	187.735	377.626	200.781	51891.3	222606	75820.2	984.376	15	82.2967	446.926	294.655	38519.4	115491	131689	1043.97	28	293.457	33	336.306	43
373	ctr t3	t3	piglet 50	villus 11	226.983	740.04	368.29	154892	527446	272550	1800.05		111.106	559.51	269.88	62530.5	195198	151001	1328.08		200.738	505.001	342.414	98443.7	318312	172920	1362.6		290.955		356.395
373	ctr t3	t3	piglet 50	villus 12	218.617	861.51	511.743	163308	591389	440871	1977.19		262.057	641.889	348.64	111700	528185	223788	1525.64		278.283	541.891	319.38	104350	473508	173069	1305.52		326.123		384.812
373	ctr t3	t3	piglet 50	villus 13	249.849	545.883	375.457	89951.4	428260	204956	1305.28		177.361	518.08	245.824	87815.8	288525	127357	1355.89		276.842	474.92	296.43	115030	412840	140780	1415.71		325.49		379.838
373	ctr t3	t3	piglet 50	villus 14	200.561	567.91	380.571	95777.5	357648	216130	1516.45		168.738	511.753	297.168	73819.3	271146	152077	1296.54		280.321	279.409	137.799	61723.8	245938	38502.2	981.965		315.533		371.44
373	ctr t3	t3	piglet 50	villus 15	243.804	582.543	425.239	128033	445962	247720	1518.08		217.526	424.977	277.17	76017.2	290274	117791	1147.71		220.614	761.362	414.479	121103	527418	315569	1808.77		350.148		413.138
373	ctr t3	t3	piglet 50	villus 16	190.833	594.43	410.4	104926	356193	243954	1558.99		104.161	408.262	311.024	35360.4	133529	126979	930.13		199.366	706.671	461.507	123925	442383	326133	1681.47		376.374		381.215
373	ctr t3	t3	piglet 50	villus 17	124.786	446.465	373.78	47777.3	174938	166880	1084.07		251.351	615.996	378.981	135965	486170	233450	1569.59		434.554	552.33	245.59	213023	753655	135647	1816.22		346.591		354.221
373	ctr t3	t3	piglet 50	villus 18	228.875	570.091	444.518	115597	409706	253415	1451.11		206.124	560.602	361.215	113942	362838	202498	1488.53		201.509	587.929	354.683	66073.8	372005	208528	1351.19		372.173		293.807
373	ctr t3	t3	piglet 50	villus 19	221.575	640.349	461.061	126757	445520	295240	1600.26		163.788	606.199	281.651	93882.6	311765	170736	1461.48		89.3127	645.575	386.085	65609.7	181046	249247	1494.39		397.433		283.749
373	ctr t3	t3	piglet 50	villus 20	422.156	711.563	437.648	239480	943226	311414	1988.26		135.527	650.18	369.36	77886.5	276686	240150	1535.14		154.255	646.065	331	80026.8	312928	213847	1484.09		395.46		287.969
401	ctr t3	t3	piglet 51	villus 1	355.025	1151.18	604.031	361606	1.28331e+06	695346	2856.53	29	329.994	514.169	316.612	142796	532772	162792	1500.06	27	468.966	607.198	320.755	171151	894130	194762	1760.84	33	331.27	39	530.791	43
401	ctr t3	t3	piglet 51	villus 2	200.505	844.448	610.21	147832	531653	515291	1958.23	51	205.043	531.772	423.788	95184.6	342374	225359	1353.41	31	340.301	495.125	196.467	131448	529064	97275.7	1473.14	37	332.897	44	612.455	39
401	ctr t3	t3	piglet 51	villus 3	235.495	832.178	559.917	170842	615357	465951	2088.77	43	173.14	511.324	384.684	81056.4	277987	196698	1286.95	35	295.66	422.32	202.978	116131	392071	85721.6	1341.58	46	361.334	45	497.042	45
401	ctr t3	t3	piglet 51	villus 4	248.282	800.005	601.993	172572	623688	481598	1989.78	42	335.885	610.525	321.696	165600	643907	196404	1699.72	37	192.439	473.203	266.463	75789.7	285937	126091	1226.73	51	364.649	42	562.419	42
401	ctr t3	t3	piglet 51	villus 5	244.089	793.096	579.645	180188	607860	459715	1993.13	36	256.272	601.937	337.83	129734	484375	203352	1590.59	41	166.683	454.408	286.916	62108	237831	130377	1156.56	32	362.612	33	448.613	47
401	ctr t3	t3	piglet 51	villus 6	499.702	1117.39	692.468	429237	1.75325e+06	773755	2823.08	45	168.489	542.807	365.434	78369.9	287176	198360	1322.38	26	247.759	470.24	296.378	115665	365830	139369	1410.48	28	371.296	38	381.664	38
401	ctr t3	t3	piglet 51	villus 7	214.856	1102.56	635.788	219614	743838	700992	2541.81	47	205.686	480.507	352.812	98009.4	310337	169528	1339.02	19	151.908	532.313	390.885	79546.3	253908	208073	1303.42	46	338.193	39	362.239	39
401	ctr t3	t3	piglet 51	villus 8	236.872	1051.67	587.582	210543	782212	617943	2361.49	41	137.03	441.903	326.425	58044.1	190139	144248	1103.89	23	164.221	678.82	514.091	96970.8	350037	348975	1618.53	35	264.525	47	335.447	41
401	ctr t3	t3	piglet 51	villus 9	291.93	908.53	646.221	207185	832812	587111	2138.73	37	209.492	434.506	289.451	85897.8	285820	125768	1275.11	24	183.156	715.751	517.623	103730	411636	370490	1661.74	32	392.501	51	387.685	42
401	ctr t3	t3	piglet 51	villus 10	296.912	946.099	571.368	255213	882052	540571	2311.77	46	185.409	429.712	251.746	67906.8	250171	108178	1139.55	31	193.277	897.337	531.071	167433	544584	476549	2176.83	35	275.756	32	394.368	38
401	ctr t3	t3	piglet 51	villus 11	256.777	948.89	734.33	207307	765071	696799	2322.65		220.81	500.934	294.661	104358	347319	147606	1362.73		186.559	813.124	633.36	105106	476324	515000	1795.06		266.49		466.537
401	ctr t3	t3	piglet 51	villus 12	348.113	830.044	610.126	254329	907300	506432	2224.6		235.288	476.028	278.903	98321.9	351691	132766	1298.88		321.43	643.64	294.989	150746	649620	189867	1672.18		333.54		438.528
401	ctr t3	t3	piglet 51	villus 13	156.25	756.36	564.454	105582	371090	426930	1733.27		175.019	535.424	318.537	89658.2	294247	170552	1375.97		272.473	552.507	348.837	129344	472705	192735	1496.76		325.264		424.091
401	ctr t3	t3	piglet 51	villus 14	303.028	961.802	612.353	273775	915163	588962	2395.85		159.581	534.749	322.707	82617	267954	172567	1321.51		217.118	466.173	292.679	96890.6	317814	136439	1297.19		356.782		448.441
401	ctr t3	t3	piglet 51	villus 15	192.783	857.707	545.54	147253	519204	467914	2028.56		188.137	517.625	339.597	82518.8	305786	175784	1292.56		191.994	527.077	349.796	81224.4	317755	184370	1328.1		460.984		336.268
401	ctr t3	t3	piglet 51	villus 16	157.653	784.854	536.744	113466	388527	421266	1824.49		228.097	454.696	326.256	92426.8	325664	148347	1292.97		420.643	407.059	275.879	150013	537651	112299	1471.46		298.065		391.314
401	ctr t3	t3	piglet 51	villus 17	252.075	1114.56	644.838	217345	882196	718713	2538.67		121.639	511.541	311.441	53951.8	195382	159315	1191.64		233.291	417.029	287.344	83043.3	305488	119831	1156.6		308.497		361.43
401	ctr t3	t3	piglet 51	villus 18	237.716	1079.86	629.153	211214	806040	679399	2439.32		331.985	555.579	238.462	145988	579153	132485	1626.74		181.722	453.546	286.086	81242.4	258796	129753	1252.88		320.507		344.073
401	ctr t3	t3	piglet 51	villus 19	298.627	891.459	616.185	221884	835912	549304	2184.45		413.622	513.205	256.576	183738	666536	131676	1658.3		219.47	458.718	299.441	90222.3	316119	137359	1245.58		302.246		346.329
401	ctr t3	t3	piglet 51	villus 20	309.136	940.37	582.029	258810	912805	547322	2323.56		227.316	587.485	299.819	144875	419331	176139	1674.71		456.567	544.182	262.383	228294	780151	142784	1944.08		346.477		363.592
414	ctr t3	t3	piglet 52	villus 1	145.97	792.062	542.785	102643	363039	429919	1777.83	38	160.726	617.668	305.364	89245.2	311725	188613	1483.69	39	213.71	828.6	516.737	165083	556031	428168	1969.99	29	369.16	39	394.595	43
414	ctr t3	t3	piglet 52	villus 2	174.638	696.124	523.54	102562	381730	364449	1575.99	29	108.241	631.458	396.571	77125.6	214617	250418	1531.15	37	298.911	595.345	395.602	152886	558780	235520	1642.29	32	403.685	33	483.815	45
414	ctr t3	t3	piglet 52	villus 3	232.285	700.446	469.104	125973	510887	328582	1723.38	46	137.495	607.518	380.791	64804.9	262286	231337	1383.07	42	263.405	572.281	353.92	89470.8	473328	202542	1400.85	38	378.243	42	413.626	53
414	ctr t3	t3	piglet 52	villus 4	139.525	705.233	463.493	58285.3	308968	326871	1563.18	27	137.877	572.345	341.477	67817.6	247787	195443	1344.56	18	205.12	573.638	450.267	94468	369466	258290	1448.48	42	350.015	33	282.452	41
414	ctr t3	t3	piglet 52	villus 5	353.304	916.902	427.462	258333	1.01719e+06	391941	2387.43	38	192.5	541.024	325.499	77736.4	327022	176103	1298.87	27	258.076	517.327	220.747	105802	419221	114198	1397.72	46	250.855	37	289.236	37
414	ctr t3	t3	piglet 52	villus 6	285.726	682.307	399.153	169427	612153	272345	1799.18	29	138.656	609.745	434.284	68296.2	265471	264802	1406.3	33	211.182	542.794	364.381	96013	359934	197784	1359.61	23	348.203	41	459.534	28
414	ctr t3	t3	piglet 52	villus 7	387.874	785.046	370.182	221728	956126	290610	2136.07	25	157.727	573.771	325.451	84422.2	284167	186734	1409.51	28	100.795	532.106	379.299	52474.3	168410	201827	1237.04	27	361.957	42	443.455	42
414	ctr t3	t3	piglet 52	villus 8	399.939	849.403	485.403	265829	1.06669e+06	412303	2273.84	57	228.134	468.786	301.446	92582.1	335810	141314	1351.14	35	106.517	530.688	305.726	51777.5	177496	162245	1248.11	34	417.415	39	380.818	38
414	ctr t3	t3	piglet 52	villus 9	197.722	711.176	583.887	105828	441531	415246	1684.93	39	225.814	511.495	242.194	87128	362679	123881	1337.15	29	132.496	513.514	296.994	52939.3	213642	152510	1188.83	37	376.337	38	409.925	35
414	ctr t3	t3	piglet 52	villus 10	164.046	635.944	486.821	87827.1	327578	309591	1474.96	37	256.56	517.365	302.055	104494	416789	156273	1390.42	41	88.6534	550.652	336.605	49470.6	153286	185352	1285.57	39	316.849	43	416.417	25
414	ctr t3	t3	piglet 52	villus 11	170.516	430.946	208.908	67428.6	230737	90027.8	1145.02		139.6	566.173	350.422	73353.4	248178	198399	1348.09		112.168	515.427	369.281	57693.8	181537	190337	1215.46		472.296		201.138
414	ctr t3	t3	piglet 52	villus 12	283.173	517.673	284.761	130754	460296	147413	1456.73		109.39	464.739	300.226	48578.4	159631	139527	1128.31		255.637	513.764	239.275	102797	412399	122931	1356.26		457.108		452.37
414	ctr t3	t3	piglet 52	villus 13	226.757	447.72	198.249	90839.8	318784	88760	1266.64		178.486	458.992	317.423	71273.5	257240	145695	1150.45		259.313	580.818	335.138	119487	472927	194654	1502.6		451.083		341.932
414	ctr t3	t3	piglet 52	villus 14	258.825	656.628	350.492	144764	533648	230143	1678.95		269.257	517.429	330.842	118754	437470	171187	1411.77		234.465	821.286	524.285	181164	604646	430588	2007.09		467.28		412.743
414	ctr t3	t3	piglet 52	villus 15	261.403	744.189	403.244	151526	610835	300089	1840.78		149.087	570.172	341.987	76764.9	266916	194991	1372.87		300.222	607.821	342.658	139104	572991	208275	1629.8		339.642		257.507
414	ctr t3	t3	piglet 52	villus 16	159.415	597.7	327.208	90641.5	299187	195572	1477.81		190.753	577.488	425.83	102486	345895	245912	1443.3		252.48	708.883	401.652	139589	561994	284724	1742.02		329.056		414.567
414	ctr t3	t3	piglet 52	villus 17	136.153	505.051	328.472	63808.9	215920	165895	1233.75		179.57	517.572	386.406	89143.7	291833	199993	1347.13		158.183	531.476	338.965	80374.3	263982	180152	1314.52		285.681		380.153
414	ctr t3	t3	piglet 52	villus 18	187.466	593.383	378.256	103239	349292	224450	1509.95		195.489	511.563	316.558	76923.5	314015	161939	1237.21		132.568	692.916	349.648	89400	288436	242276	1632.19		330.359		427.021
414	ctr t3	t3	piglet 52	villus 19	268.225	720.091	439.1	157550	606480	316192	1781.32		129.372	426.868	305.342	48972.6	173406	130341	1043.91		133.081	720.574	380.519	91425.1	301110	274192	1635.73		415.998		438.029
414	ctr t3	t3	piglet 52	villus 20	412.696	681.641	339.057	204225	883314	231115	1845.41		179.011	553.461	387.42	87972	311098	214422	1379.43		174.815	692.729	365.051	113348	380252	252881	1634.83		380.484		389.15
411	ctr t3	t3	piglet 53	villus 1	167.087	674.026	459.707	104619	353631	309854	1627.98	32	372.678	958.563	382.804	270595	1.12172e+06	366942	2407.27	29	246.366	468.725	238.734	100074	362600	111901	1331.72	32	455.802	38	375.695	31
411	ctr t3	t3	piglet 53	villus 2	192.472	842.201	546.369	144660	508995	460152	1955.84	44	200.974	761.962	380.636	145292	480844	290030	1864.24	37	311.153	625.008	319.815	154836	610646	199887	1672.04	28	473.047	46	399.216	48
411	ctr t3	t3	piglet 53	villus 3	296.285	857.796	549.549	186401	798037	471401	2015.06	46	243.459	693.6	340.703	114747	530230	236312	1693.28	22	238.28	605.754	336.03	126708	453224	203551	1590.8	39	486.066	28	400.45	51
411	ctr t3	t3	piglet 53	villus 4	219.938	879.358	615.308	149790	607288	541076	2050.13	35	145.231	717.718	306.435	81767.3	327299	219934	1634.67	31	158.833	605.336	391.636	80317.1	301902	237071	1425.26	34	501.915	43	367.38	43
411	ctr t3	t3	piglet 53	villus 5	367.669	927.559	465.324	297605	1.07085e+06	431615	2429.12	38	147.749	663.751	385.143	89057.3	307936	255639	1546.1	27	403.065	460.708	234.59	135477	583084	108077	1436.9	37	479.293	41	377.478	34
411	ctr t3	t3	piglet 53	villus 6	246.843	857.203	454.6	171037	664406	389684	2058.55	43	186.029	741.272	501.698	121404	433001	371895	1740.4	33	131.652	384.597	241.084	41059	158988	92720.2	969.603	33	453.58	29	341.051	32
411	ctr t3	t3	piglet 53	villus 7	323.957	863.984	408.339	231101	878867	352798	2212.02	39	162.302	810.73	540.553	111975	413172	438242	1868.06	38	196.28	500.317	268.433	85162.3	308355	134301	1269.54	29	703.423	23	326.526	56
411	ctr t3	t3	piglet 53	villus 8	195.944	703.666	396.708	125788	432942	279150	1711.95	38	199.132	521.14	291.596	84016.2	325856	151962	1341.51	21	164.21	454.781	308.481	66105.9	234494	140291	1143.79	42	786.021	32	376.659	37
411	ctr t3	t3	piglet 53	villus 9	237.684	723.099	441.078	141785	539668	318943	1740.07	46	294.473	688.334	425.111	163638	636465	292618	1822.1	28	135.988	447.378	310.928	55574.3	191031	139102	1117.13	45	842.908	42	425.865	41
411	ctr t3	t3	piglet 53	villus 10	112.911	711.974	487.347	74028.4	252423	346978	1583.84	38	170.178	769.878	342.969	109663	411392	264044	1751.37	37	135.571	464.645	306.483	52933.6	197796	142406	1141.18	33	485.495	36	580.245	48
411	ctr t3	t3	piglet 53	villus 11	93.7859	532.638	379.603	49702.4	156855	202191	1239.86		220.614	674.667	369.068	117341	467361	248998	1652.02		79.7564	363.877	210.481	30428.8	91127.5	76589.2	917.421		444.19		660.346
411	ctr t3	t3	piglet 53	villus 12	157.9	626.854	457.329	75147.7	310798	286679	1487.96		139.154	575.464	354.845	73836.8	251446	204201	1350.61		246.141	676.774	366.789	98362.9	523067	248233	1616.71		390.542		673.1
411	ctr t3	t3	piglet 53	villus 13	220.748	659.918	557.957	122933	457422	368205	1636.65		162.876	566.939	296.972	75627.3	289950	168365	1343.39		313.487	703.653	366.673	110869	692639	258011	1619.43		312.114		401.927
411	ctr t3	t3	piglet 53	villus 14	147.029	810.291	600.528	121538	374088	486603	1839.41		206.481	667.497	466.279	107220	432771	311240	1585.35		181.322	565.398	266.813	89743.6	321910	150855	1428.11		560.519		398.379
411	ctr t3	t3	piglet 53	villus 15	250.196	907.9	586.204	183784	713261	532214	2152.29		162.84	768.414	346.573	102470	392904	266312	1723.05		228.055	544.249	255.21	94471.8	389733	138898	1462.34		581.712		395.506
411	ctr t3	t3	piglet 53	villus 16	280.991	910.991	579.904	230753	803778	528287	2243.36		188.716	628.004	366.404	117860	372135	230103	1663.04		289.23	550.569	249.479	119837	500017	137356	1504.58		505.805		416.064
411	ctr t3	t3	piglet 53	villus 17	191.082	783.257	421.237	146105	469953	329937	1865.95		149.551	661.77	404.181	103138	310761	267475	1582.58		176.652	541.559	206.041	76158.8	300396	111583	1352.46		454.827		430.504
411	ctr t3	t3	piglet 53	villus 18	332.022	790.799	405.74	250297	824447	320859	2187.71		125.684	631.723	432.571	68079.1	249308	273265	1464.16		251.849	484.558	283.498	102440	383192	137371	1350.2		622.396		391.171
411	ctr t3	t3	piglet 53	villus 19	174.536	706.404	432.788	109249	387140	305723	1727.78		223.037	625.824	372.2	114185	438287	232931	1546.31		248.447	498.183	259.649	98297.8	388645	129353	1397.63		539.241		397.496
411	ctr t3	t3	piglet 53	villus 20	223.131	715.119	561.868	116143	501036	401803	1664.46		137.44	450.794	299.531	53851.8	194545	135027	1206.41		261.408	524.289	272.001	115688	430348	142607	1414.04		522.315		399.228
380	ctr t3	t3	piglet 54	villus 1	277.042	837.626	420.035	196572	728660	351833	2100.09	37	89.1034	442.382	297.505	31455.5	123772	131611	996.154	22	108.236	449.678	274.842	42484.6	152828	123590	1064.53	32	340.025	33	266.355	41
380	ctr t3	t3	piglet 54	villus 2	237.047	782.856	393.73	175479	582702	308234	2042.25	42	129.397	456.833	292.682	48983.9	185615	133707	1087.73	23	161.151	569.37	359.525	82712.8	288108	204702	1347.17	35	380.389	53	369.113	54
380	ctr t3	t3	piglet 54	villus 3	203.2	862.352	514.224	119212	550221	443442	1913.1	44	94.8057	372.685	241.34	32341.1	110945	89943.8	875.012	41	149.793	499.065	322.248	61579.8	234735	160823	1165.47	41	346.281	42	385.456	58
380	ctr t3	t3	piglet 54	villus 4	422.82	929.52	491.116	319727	1.23408e+06	456502	2430.95	32	80.7357	366.451	226.96	25841.8	92899	83169.6	830.258	33	128.464	531.689	343.147	66679.4	214472	182447	1264.27	45	363.153	43	337.702	42
380	ctr t3	t3	piglet 54	villus 5	201.034	856.217	483.046	142855	540483	413592	2021.78	51	197.023	464.644	285.887	82483.4	287453	132836	1243.4	50	137.314	392.75	212.216	40671.5	169341	83348.1	941.501	34	293.615	38	314.064	44
380	ctr t3	t3	piglet 54	villus 6	255.96	761.734	414.778	162598	612216	315950	1855.34	49	106.604	463.955	309.092	48494.9	155303	143405	1088.63	34	124.183	370.296	210.957	39784	144392	78116.6	942.791	41	246.457	26	336.036	51
380	ctr t3	t3	piglet 54	villus 7	263.827	773.708	329.085	183887	640952	254616	2121.47	31	206.056	486.016	357.003	78335.9	314459	173509	1206.32	42	121.965	424.804	236.083	44832.2	162687	100289	1040.9	42	289.595	35	342.127	48
380	ctr t3	t3	piglet 54	villus 8	197.46	599.144	340.643	95022.7	371484	204095	1514.39	32	75.4243	485.303	314.679	38622.3	114935	152715	1130.89	47	135.15	485.279	212.427	50010.2	205939	103086	1124.45	37	306.582	41	355.203	39
380	ctr t3	t3	piglet 54	villus 9	195.382	991.986	541.159	161624	608584	536822	2276.29	44	147.549	493.199	342.969	58106.9	228502	169152	1156.95	32	177.278	513.729	309.172	72169	285969	158830	1302.46	44	314.425	33	379.626	36
380	ctr t3	t3	piglet 54	villus 10	232.928	1007.3	690.791	179661	736731	695832	2289.88	46	109.149	519.456	286.569	68526.6	178031	148860	1243.29	26	152.884	483.21	250.855	64172.3	231967	121216	1173.96	27	302.204	42	424.919	42
380	ctr t3	t3	piglet 54	villus 11	265.671	519.58	338.745	108098	433438	176005	1399.81		47.8614	320.181	164.072	24428.5	48118.4	52532.7	779.523		149.793	483.598	288.361	66531.7	227460	139451	1200.26		294.753		373.806
380	ctr t3	t3	piglet 54	villus 12	151.688	472.768	350.724	60753.7	225179	165811	1170.51		49.1065	362.636	208.791	28142.1	55916.4	75715	855.416		90.7644	453.909	280.926	47352	129364	127515	1096.78		276.999		241.952
380	ctr t3	t3	piglet 54	villus 13	142.304	513.545	288.165	71694.6	229470	147985	1279.19		69.0194	425.22	274.275	46432.4	92154.1	116627	1097.24		84.5395	563.434	395.811	52629.6	149566	223013	1326.15		293.377		347.968
380	ctr t3	t3	piglet 54	villus 14	229.758	580.086	424.481	117310	418498	246235	1610.36		143.128	417.234	268.492	48849.4	187514	112024	1022.93		122.358	492.193	329.915	51383.4	189103	162382	1167.66		308.773		367.595
380	ctr t3	t3	piglet 54	villus 15	313.39	739.462	374.339	210628	727665	276810	1940.21		104.124	388.352	229.102	32930.7	126971	88972.2	898.581		85.4778	519.806	374.015	48889	139516	194415	1212.52		309.396		340.534
380	ctr t3	t3	piglet 54	villus 16	332.809	603.267	313.144	187403	630426	188910	1769.27		103.939	363.528	225.608	38623.2	118644	82014.9	893.986		81.9936	457.773	270.398	48107.3	117858	123781	1089.14		327.444		309.248
380	ctr t3	t3	piglet 54	villus 17	227.947	603.151	427.4	113320	431707	257787	1486.25		79.0901	484.326	304.562	40161.2	120279	147508	1123.34		152.634	494.757	306.581	60841.5	237122	151683	1154.07		274.468		294.739
380	ctr t3	t3	piglet 54	villus 18	255.73	705.69	408.821	170750	566664	288500	1854.45		149.321	527.244	350.593	68753.2	247208	184848	1237.42		160.345	482.495	263.321	65436.5	242929	127051	1203.64		302.789		298.036
380	ctr t3	t3	piglet 54	villus 19	130.251	456.108	356.197	53700.7	186543	162464	1095.8		110.013	515.366	292.716	66085.1	178029	150856	1285.79		195.396	422.622	196.317	72108.1	259297	82967.8	1149.62		408.37		278.329
380	ctr t3	t3	piglet 54	villus 20	223.342	641.165	333.758	108643	449644	213994	1553.52		123.417	537.651	348.8	70336.9	208355	187533	1308.6		121.726	368.126	205.244	39794.9	140705	75555.8	922.526		365.324		377.098
352	prebiotic t3	t3	piglet 55	villus 1	289.954	760.213	431.568	173770	692141	328083	1870	50	246.142	656.682	287.352	122567	507541	188699	1599.52	23	112.881	406.493	218.539	52560.7	144080	88834.5	1078.26	34	386.028	28	688.368	36
352	prebiotic t3	t3	piglet 55	villus 2	210.521	841.028	470.281	133304	555949	395519	1935.9	52	266.754	695.57	289.645	150825	582614	201468	1721.74	31	121.484	409.729	242.099	44156.7	156295	99194.9	1001.84	35	430.503	33	598.612	38
352	prebiotic t3	t3	piglet 55	villus 3	347.647	873.086	350.969	260539	953069	306426	2317.46	47	187.585	618.631	363.871	86858.9	364384	225102	1452.34	32	92.6435	433.602	260.583	44867.6	126135	112989	1050.19	41	469.393	41	591.167	54
352	prebiotic t3	t3	piglet 55	villus 4	278.759	656.454	268.319	139322	574595	176139	1695.57	48	127.031	734.641	411.681	80960.6	293030	302437	1660.54	28	149.516	431.114	279.778	60893.4	202399	120616	1116.59	29	497.501	45	599.164	52
352	prebiotic t3	t3	piglet 55	villus 5	183.672	756.246	310.5	127257	436150	234814	1828.33	39	137.353	777.462	370.59	92550.5	335309	288119	1747.22	19	110.989	379.121	146.02	42506.8	132125	55359.2	966.637	33	476.934	48	650.181	33
352	prebiotic t3	t3	piglet 55	villus 6	287.232	746.953	340.069	171602	673683	254016	1941.12	51	254.748	745.34	287.355	150297	596204	214177	1919.18	29	214.52	529.91	252.042	85017.9	356944	133559	1304.49	37	442.471	46	688.984	44
352	prebiotic t3	t3	piglet 55	villus 7	233.221	791.718	431.591	152484	579785	341698	1923.52	53	142.986	515.021	274.226	54617.4	231232	141232	1186.61	31	169.015	487.749	229.27	68917	258851	111826	1213.94	26	396.121	51	694.046	51
352	prebiotic t3	t3	piglet 55	villus 8	190.736	831.474	431.611	108934	497979	358874	1900.07	45	119.193	497.865	317.011	46213.4	186334	157829	1141.42	33	232.476	527.6	257.078	103244	385135	135634	1410.25	38	449.208	43	706.018	46
352	prebiotic t3	t3	piglet 55	villus 9	230.569	778.321	352.908	130386	563493	274676	1820.97	36	196.372	728.967	347.076	115745	449487	253007	1709.05	35	273.95	552.181	276.615	128389	474988	152741	1507.53	36	458.984	36	637.827	47
352	prebiotic t3	t3	piglet 55	villus 10	258.106	698.72	314.942	140172	566281	220057	1781.57	37	180.058	802.847	416.183	128744	453915	334131	1918.7	30	209.08	606.131	275.131	108477	397932	166765	1515.88	41	444.127	37	643.122	53
352	prebiotic t3	t3	piglet 55	villus 11	159.448	455.814	297.445	56317.8	228210	135580	1085.66		120.87	752.916	363.801	101890	285755	273912	1751.93		128.477	456.038	239.102	53043.1	183974	109040	1111.89		360.061		632.852
352	prebiotic t3	t3	piglet 55	villus 12	159.618	715.597	393.691	113096	358657	281724	1693.66		153.897	861.304	364.495	142389	416214	313941	1967.27		121.743	442.847	235.533	51567.5	169288	104305	1099.57		474.82		619.618
352	prebiotic t3	t3	piglet 55	villus 13	133.806	729.006	404.946	91262.3	306292	295209	1639.85		212.805	743.756	325.085	121300	496983	241784	1799.67		156.918	491.328	291.811	71590.7	242088	143375	1222.1		477.952		671.773
352	prebiotic t3	t3	piglet 55	villus 14	241.046	877.944	488.672	170082	664502	429026	2038.43		275.497	747.997	391.362	150832	647064	292738	1873.56		222.966	434.552	283.522	85666.5	304236	123205	1197.64		508.666		611.719
352	prebiotic t3	t3	piglet 55	villus 15	217.002	871.638	545.233	174988	593923	475246	2051.66		321.577	738.93	293.63	128910	746136	216972	1777.73		261.19	428.085	259.71	103959	351088	111178	1271.75		494.916		621.829
352	prebiotic t3	t3	piglet 55	villus 16	214.698	699.661	541.185	132666	471677	378646	1682.95		310.563	729.315	350.394	163064	711204	255548	1835.07		112.247	472.323	303.88	49584.4	166473	143529	1100.31		424.613		604.723
352	prebiotic t3	t3	piglet 55	villus 17	223.284	873.258	576.45	155016	612250	503390	2057.76		168.4	447.242	325.21	57390.8	236491	145448	1111.46		137.97	550.002	328.433	68290.6	238275	180639	1287.13		281.995		569.842
352	prebiotic t3	t3	piglet 55	villus 18	244.293	954.31	688.837	165797	732032	657364	2254.36		240.609	732.195	358.057	137599	553183	262168	1771		190.848	555.032	294.814	80289.3	332609	163631	1336.1		411.679		580.019
352	prebiotic t3	t3	piglet 55	villus 19	194.585	704.819	402.953	118224	430642	284008	1705.32		190.477	498.814	301.651	77708.1	298340	150468	1296.13		144.868	568.254	362.438	71118.2	258490	205957	1319.28		481.218		584.129
352	prebiotic t3	t3	piglet 55	villus 20	195.053	762.12	406.103	113289	466774	309499	1762.45		169.347	785.85	532.568	137727	417876	418519	1961.57		179.138	576.303	348.222	93620.7	324167	200681	1431.24		474.587		621.121
359	prebiotic t3	t3	piglet 56	villus 1	258.187	939.236	601.184	196746	761444	564654	2208.8	47	121.021	557.606	315.201	58797.5	211894	175758	1344.94	26	161.807	472.826	295.64	57846.8	240231	139787	1135.25	38	504.948	47	400.396	57
359	prebiotic t3	t3	piglet 56	villus 2	156.152	691.473	548.983	95914.8	339040	379607	1590	36	92.9195	397.757	272.72	31712.3	116052	108476	934.96	24	157.922	524.822	306.972	61666.7	260246	161106	1212.6	32	503.196	44	387.057	45
359	prebiotic t3	t3	piglet 56	villus 3	174.487	860.842	560.535	232344	471647	482532	2298.86	32	139.618	433.435	239.011	44973.3	190018	103596	1014.59	22	83.612	506.043	321.788	38438.2	132857	162839	1136.56	35	494.855	42	409.149	54
359	prebiotic t3	t3	piglet 56	villus 4	98.7209	510.789	375.428	52090	158336	191765	1200.36	41	187.411	523.394	305.023	84594	308002	159647	1337.48	33	180.98	418.582	226.292	62340.3	237871	94721.8	1073.42	37	494.553	48	430.204	24
359	prebiotic t3	t3	piglet 56	villus 5	152.562	640.976	519.716	78518.6	307057	333126	1501.69	45	120.931	609.824	380.94	69310.7	231565	232306	1420.83	31	134.674	522.335	265.948	53498.7	220883	138914	1228.7	41	427.22	52	439.453	43
359	prebiotic t3	t3	piglet 56	villus 6	168.614	673.318	522.158	91294.4	356488	351579	1586.18	42	151.227	447.004	265.17	56767.2	212261	118532	1101.57	27	114.355	474.527	346.7	42432.2	170391	164519	1107.44	37	383.633	38	369.119	57
359	prebiotic t3	t3	piglet 56	villus 7	246.397	860.873	443.406	155166	666044	381716	2019.49	27	224.541	685.807	422.862	118906	483534	290002	1631.07	25	149.921	549.831	360.139	73032.8	258835	198016	1334.8	35	389.05	41	392.839	44
359	prebiotic t3	t3	piglet 56	villus 8	142.962	639.616	524.481	79408.4	287123	335467	1509.46	26	119.022	612.569	492.983	78666.4	228935	301986	1476.78	18	95.6897	488.556	307.79	41484.3	146794	150373	1164.3	29	367.144	39	360.709	32
359	prebiotic t3	t3	piglet 56	villus 9	165.132	712.54	529.281	100601	369463	377134	1631.01	32	184.158	692.153	348.375	110156	400241	241128	1661.34	32	139.467	423.49	201.827	58782.9	185458	85471.6	1143.8	26	358.129	44	349.878	47
359	prebiotic t3	t3	piglet 56	villus 10	251.127	882.338	483.791	157595	695757	426867	2052.47	31	176.983	675.295	353.662	109611	375280	238826	1616.46	41	140.181	381.176	325.115	39301.6	167782	123926	921.168	31	364.733	42	338.205	46
359	prebiotic t3	t3	piglet 56	villus 11	133.41	484.065	371.571	60590.8	202779	179865	1168.02		246.106	686.033	383.296	143676	530148	262954	1756.08		131.238	428.084	337.702	45956.1	176408	144565	1076.48		387.208		332.499
359	prebiotic t3	t3	piglet 56	villus 12	175.551	1146.61	715.866	180953	632045	820817	2581.75		303.772	415.894	201.301	92412.7	396697	83719.9	1273.97		129.242	430.77	254.87	51389.5	174815	109791	1062.53		390.038		335.338
359	prebiotic t3	t3	piglet 56	villus 13	200.992	1057.77	643.724	176784	667576	680914	2342.92		231.394	622.163	410.642	122676	452051	255486	1549.6		127.762	388.642	239.702	38503.8	155913	93158.3	913.085		398.552		338.996
359	prebiotic t3	t3	piglet 56	villus 14	130.487	806.947	566.328	97667.6	330629	456997	1809.5		140.456	540.32	368.115	75127.8	238297	198899	1318.65		206.083	419.464	191.172	60311.9	271436	80189.7	1206.95		417.867		358.671
359	prebiotic t3	t3	piglet 56	villus 15	275.003	1034.29	620.007	214225	893124	641270	2417.98		184.393	600.735	366.935	92196	347823	220431	1433.11		132.365	619.833	466.649	74408.9	257618	289244	1459.22		429.318		385.076
359	prebiotic t3	t3	piglet 56	villus 16	148.099	690.314	443.284	97485.4	321017	306005	1584.31		234.891	523.362	333.419	101172	386010	174499	1382.79		122.078	597.9	459.797	68818.8	229190	274913	1388.68		446.533		388.786
359	prebiotic t3	t3	piglet 56	villus 17	356.141	635.347	454.993	176325	710498	289078	1723.57		137.715	497.517	308.773	65460.6	215138	153620	1224.16		177.98	622.587	463.072	88658.4	347937	288302	1477.24		458.056		369.258
359	prebiotic t3	t3	piglet 56	villus 18	193.468	711.3	522.784	119755	432107	371857	1689.21		99.8674	496.155	314.724	43719.1	155586	156152	1136.49		149.321	593.059	474.488	103010	278065	281400	1492.82		439.365		419.067
359	prebiotic t3	t3	piglet 56	villus 19	183.643	606.82	414.077	86283.9	349916	251270	1398.95		189.884	547.724	403.285	97775.7	326572	220889	1446.56		147.884	475.213	343.409	58309.9	220667	163192	1174.54		450.433		428.532
359	prebiotic t3	t3	piglet 56	villus 20	188.324	525.413	371.466	83619.7	310697	195173	1318.04		90.9475	487.523	334.358	49220.4	139224	163007	1173.28		194.836	373.773	225.979	64699.2	228668	84464.8	1063.44		446.47		405.917
326	prebiotic t3	t3	piglet 57	villus 1	312.139	734.93	475.365	175700	720318	349360	1888.84	44	248.823	772.303	461.715	134497	603403	356584	1821.31	40	130.709	727.356	435.144	83264.2	298526	316505	1720.18	33	252.966	37	466.176	51
326	prebiotic t3	t3	piglet 57	villus 2	265.493	779.948	509.36	185467	650203	397274	1945.75	42	153.871	811.309	376.975	101828	391988	305843	1834.36	33	180.765	755.559	467.117	129395	428857	352934	1824.28	34	382.578	36	448.321	55
326	prebiotic t3	t3	piglet 57	villus 3	251.337	786.952	446.8	186926	621061	351610	1966.63	28	137.985	784.673	357.812	95309.7	339979	280766	1794.19	37	202.217	700.997	430.656	127595	445105	301889	1708.54	45	404.555	41	438.844	48
326	prebiotic t3	t3	piglet 57	villus 4	288.648	468.158	206.8	95562.7	424318	96815.1	1328.79	41	215.807	739.995	355.834	125673	501446	263315	1750.41	28	188.964	621.2	370.983	110922	368587	230455	1564.19	22	257.409	40	478.586	43
326	prebiotic t3	t3	piglet 57	villus 5	280.877	765.709	429.88	182322	675320	329163	1962.4	46	192.599	554.006	309.411	81494.9	335041	171416	1340.81	31	255.678	706.809	452.154	156659	567447	319587	1743.74	41	482.701	38	472.06	44
326	prebiotic t3	t3	piglet 57	villus 6	297.718	654.375	396.608	173545	611733	259530	1831.79	48	184.637	561.076	324.049	77851.1	325289	181816	1341.16	29	176.588	706.965	446.859	101891	392002	315914	1636.34	31	485.048	33	437.416	49
326	prebiotic t3	t3	piglet 57	villus 7	347.462	838.944	319.944	257987	915314	268415	2220.59	42	137.735	487.795	312.925	53117.7	210965	152644	1161.36	34	131.953	744.443	461.526	81558.2	308447	343579	1731.95	30	477.041	42	405.829	51
326	prebiotic t3	t3	piglet 57	villus 8	286.558	891.528	496.308	215213	802190	442473	2142.44	39	221.803	979.112	495.525	155878	681914	485174	2237.47	37	141.464	569.754	431.043	56969.7	253083	245588	1319.42	33	452.86	26	421.052	52
326	prebiotic t3	t3	piglet 57	villus 9	317.776	881.036	485.385	258053	879112	427642	2337.25	49	186.451	660.161	455.73	97511.3	386496	300855	1555.26	31	129.271	642.595	418.335	81759.8	260837	268820	1555.87	35	307.113	28	497.557	43
326	prebiotic t3	t3	piglet 57	villus 10	252.801	866.68	496.312	184241	687966	430144	2081.03	43	185.725	614.205	443.332	96430.3	358189	272296	1469.16	30	112.87	686.909	454.173	90257.2	243449	311976	1708.63	32	400.401	41	483.624	53
326	prebiotic t3	t3	piglet 57	villus 11	277.274	883.688	486.19	218556	769373	429640	2165.75		159.904	618.175	436.747	88808.5	310385	269986	1447.3		153.105	598.612	425.564	78007.8	287782	254748	1407.38		739.184		455.461
326	prebiotic t3	t3	piglet 57	villus 12	245.533	732.673	443.046	149946	564872	324608	1790.1		147.317	467.212	360.709	59383.3	216120	168528	1145.31		181.735	591.531	354.094	84480.7	337556	209457	1456.43		713.506		442.804
326	prebiotic t3	t3	piglet 57	villus 13	609.401	819.693	478.857	435046	1.5685e+06	392515	2523.3		208.631	739.605	400.021	125403	484516	295857	1704.21		177.032	559.78	317.919	90692.5	311171	177965	1416.31		279.316		451.56
326	prebiotic t3	t3	piglet 57	villus 14	167.321	941.55	511.045	150168	494679	481174	2195.96		151.662	690.746	449.592	85059	328946	310554	1579.76		148.011	592.943	319.816	81975	275572	189633	1474.58		420.613		446.574
326	prebiotic t3	t3	piglet 57	villus 15	255.652	871.899	508.296	227721	699915	443183	2243.5		184.383	645.344	432.62	92321.6	373630	279189	1490.57		125.592	740.22	450.707	104373	291913	333622	1782.52		550.19		464.986
326	prebiotic t3	t3	piglet 57	villus 16	318.664	720.102	458.735	180956	720538	330336	1886.63		100.428	556.203	409.364	53087	175395	227690	1327.41		127.31	592.615	423.305	60714.5	236900	250857	1358.69		492.606		485.234
326	prebiotic t3	t3	piglet 57	villus 17	296.27	533.617	347.422	134141	496417	185390	1472.85		116.946	535.857	423.847	55254.2	196773	227122	1240.87		117.288	638.388	413.137	85117	235109	263742	1569.19		553.849		505.775
326	prebiotic t3	t3	piglet 57	villus 18	164.324	782.787	468.401	108706	403900	366658	1778.27		173.145	665.111	461.356	101077	361605	306853	1540.67		109.699	708.126	461.101	88002.2	243919	326518	1747.56		335.437		505.445
326	prebiotic t3	t3	piglet 57	villus 19	329.647	696.851	417.857	186564	721305	291184	1848.69		143.316	704.378	446.979	87534.9	316979	314842	1604.17		164.106	591.64	415.783	81869.7	304869	245994	1407.17		482.975		519.259
326	prebiotic t3	t3	piglet 57	villus 20	377.863	776.93	462.012	244074	921820	358951	2083.7		111.303	553.766	410.83	64469.3	193536	227504	1364.41		160.572	600.433	363.604	87067.1	302736	218320	1466.3		547.343		303.853
356	prebiotic t3	t3	piglet 58	villus 1	313.554	673.836	482.505	166120	663433	325129	1758.94	37	291.916	614.517	339.904	145362	563276	208877	1630.65	27	152.268	254.857	160.381	34146.2	121852	40874.1	744.599	38	381.816	40	522.514	45
356	prebiotic t3	t3	piglet 58	villus 2	300.136	638.789	500.625	200641	602013	319794	1896.36	36	150.901	699.882	358.944	86996.8	331624	251218	1611.89	25	179.453	350.629	215.118	56759.2	197574	75426.6	989.016	27	395.586	36	538.395	48
356	prebiotic t3	t3	piglet 58	villus 3	171.311	684.492	473.647	93359.1	368199	324207	1607.27	31	367.973	745.825	375.646	225746	861752	280166	2111.25	21	201.355	327.22	179.932	57739.1	206886	58877.1	989.699	24	429.327	25	474.709	51
356	prebiotic t3	t3	piglet 58	villus 4	439.796	850.862	513.791	317603	1.17501e+06	437165	2239.28	42	163.32	612.396	312.974	91286.8	314052	191664	1551.61	31	139.994	343.334	195.104	40526.5	150923	66985.8	887.561	31	407.181	34	327.294	34
356	prebiotic t3	t3	piglet 58	villus 5	196.498	778.971	505.869	126755	480628	394057	1837.35	36	204.145	616.896	301.016	113355	395439	185696	1603.47	34	170.451	446.143	254.974	66640.2	238783	113755	1198.87	37	315.819	54	314.188	45
356	prebiotic t3	t3	piglet 58	villus 6	380.922	739.599	528.831	266101	884630	391123	2107.94	48	115.048	721.48	448.77	98753.8	260635	323778	1689.65	31	162.887	445.092	267.587	69888.5	227649	119101	1156.74	33	351.512	29	147.125	42
356	prebiotic t3	t3	piglet 58	villus 7	279.462	730.259	516.829	173203	640811	377419	1861.58	43	352.668	756.293	355.537	229052	837501	268890	2094.98	30	147.813	416.984	260.563	56435.3	193536	108651	1064.71	35	431.709	33	237.578	34
356	prebiotic t3	t3	piglet 58	villus 8	193.517	795.851	620.889	86501.1	483594	494135	1778.86	39	155.624	675.953	350.815	99310.8	330310	237135	1706.72	27	140.468	410.622	254.63	55914.6	181112	104557	1069.81	38	390.047	40	333.223	39
356	prebiotic t3	t3	piglet 58	villus 9	183.474	858.969	546.804	152210	494858	469688	2030.65	37	278.431	620.06	350.448	150781	542102	217299	1648.87	22	237.183	372.14	231.29	77198.3	277152	86072.2	1109.49	31	377.747	37	372.262	41
356	prebiotic t3	t3	piglet 58	villus 10	103.222	597.772	517.415	53347.1	193749	309296	1334.66	41	161.285	667.788	335.402	86760.3	338190	223978	1535.45	19	235.821	392.708	225.945	79629.8	290792	88730.4	1215.87	38	445.22	39	355.041	45
356	prebiotic t3	t3	piglet 58	villus 11	197.313	756.937	494.172	137428	468969	374057	1839.42		210.15	604.404	311.901	112729	398828	188514	1582.84		247.139	418.812	210.843	85483.3	325005	88303.4	1259.75		328.42		434.049
356	prebiotic t3	t3	piglet 58	villus 12	315.258	722.981	549.433	194730	715686	397229	1878.46		322.999	903.834	590.896	231321	916683	534072	2205.77		150.644	220.551	151.68	30138.9	104326	33453.3	683.281		295.441		432.54
356	prebiotic t3	t3	piglet 58	villus 13	248.555	650.414	433.935	127186	507623	282237	1586.17		209.92	527.434	392.477	97234.2	347658	207006	1358.13		243.825	431.328	233.192	80884.6	330230	100582	1201.13		305.654		464.973
356	prebiotic t3	t3	piglet 58	villus 14	290.645	672.01	443.868	163986	613293	298283	1710.11		229.628	849.998	312.436	163872	612877	265570	2042.79		245.705	432.831	225.763	87929.1	333936	97717.3	1230.06		326.95		506.106
356	prebiotic t3	t3	piglet 58	villus 15	198.895	684.659	493.515	103762	427590	337889	1567.34		376.929	611.782	294.599	171993	724079	180230	1681.4		185.614	448.001	266.147	72000.9	261107	119234	1162.42		359.926		467.268
356	prebiotic t3	t3	piglet 58	villus 16	213.791	1057.26	536.025	166353	709747	566720	2383.76		462.348	743.144	351.747	254642	1.07888e+06	261398	2100.45		256.308	442.151	292.745	99582.3	355846	129437	1286.48		399.471		414.931
356	prebiotic t3	t3	piglet 58	villus 17	416.872	874.279	512.244	298092	1.14441e+06	447844	2286.69		221.019	791.647	423.014	155499	549403	334877	1855.16		169.554	453.79	296.959	68538.4	241598	134757	1150.82		433.619		245.851
356	prebiotic t3	t3	piglet 58	villus 18	404.251	814.091	526.603	250540	1.03337e+06	428703	2110.41		201.647	795.063	425.197	137797	503412	338059	1862.75		259.649	452.761	301.383	105585	369134	136455	1308.07		479.174		177.853
356	prebiotic t3	t3	piglet 58	villus 19	482.398	930.584	511.019	359147	1.40958e+06	475546	2573.74		202.471	657.073	440.948	119958	417740	289735	1602.51		280.797	470.333	282.615	103637	414694	132923	1354.79		308.414		372.152
356	prebiotic t3	t3	piglet 58	villus 20	227.883	979.859	556.423	203683	701142	545216	2432.56		118.861	729.682	444.535	89281.5	272334	324369	1672.56		72.4277	472.44	258.099	35117.7	107444	121936	1108.37		311.791		559.284
321	prebiotic t3	t3	piglet 59	villus 1	323.667	807.511	466.629	230370	820685	376808	2110.29	46	270.531	355.827	224.375	76821.1	302263	79838.7	1115.93	35	321.404	449.616	272.078	130143	453757	122331	1417.86	30	344.97	43	398.89	51
321	prebiotic t3	t3	piglet 59	villus 2	246.216	844.863	533.599	181961	653178	450818	2001.21	44	177.478	492.556	328.702	73738.6	274492	161904	1230.33	32	277.621	526.304	304.302	131637	458794	160155	1465.83	32	341.427	38	367.605	23
321	prebiotic t3	t3	piglet 59	villus 3	263.89	554.193	326.95	135697	459212	181193	1520.55	38	137.368	437.139	292.672	51379.1	188553	127938	1095.24	36	282.972	541.766	328.973	125590	481376	178226	1467.55	26	335.834	32	422.888	44
321	prebiotic t3	t3	piglet 59	villus 4	343.883	676.249	437.705	212344	730209	295998	1918.64	41	173.376	460.277	256.747	79659.1	250575	118175	1251.05	33	165.149	451.874	187.364	60792.9	234327	84664.9	1114	28	342.342	35	456.197	51
321	prebiotic t3	t3	piglet 59	villus 5	263.82	830.3	473.315	193519	687815	392993	2046.18	40	86.668	532.085	365.784	54454.1	144800	194628	1336.98	28	178.763	478.894	252.886	74283.8	268811	121105	1189.59	26	393.237	41	461.106	48
321	prebiotic t3	t3	piglet 59	villus 6	250.578	642.387	414.797	151405	505439	266460	1658.71	28	201.814	415.328	317.699	67494.7	263192	131949	1070	25	214.009	390.929	293.782	78060.2	262699	114848	1144.08	37	433.494	42	480.189	36
321	prebiotic t3	t3	piglet 59	villus 7	253.893	884.882	517.426	185477	705448	457861	2140.42	33	184.374	504.124	347.296	79101.1	291856	175081	1278.64	34	307.677	501.172	277.627	133689	484186	139139	1482.77	31	427.718	32	433.314	45
321	prebiotic t3	t3	piglet 59	villus 8	249.213	685.668	331.325	142124	536555	227179	1678.92	55	177.046	532.227	380.498	84559.1	295878	202511	1336.58	31	144.716	597.593	450.053	75090.1	271552	268948	1387.45	30	420.318	35	435.215	41
321	prebiotic t3	t3	piglet 59	villus 9	156.548	617.623	280.37	81205.6	303600	173163	1413.27	36	160.551	544.462	367.643	74390.5	274480	200168	1310.11	37	217.751	626.891	382.56	117586	428629	239824	1588.18	33	405.461	41	447.989	40
321	prebiotic t3	t3	piglet 59	villus 10	208.605	588.747	272.733	114221	385642	160571	1538.34	33	167.748	550.813	333.284	84575.1	290129	183577	1379.05	19	161.182	666.67	319.849	99457.6	337409	213234	1755.64	27	422.386	34	458.765	51
321	prebiotic t3	t3	piglet 59	villus 11	300.731	714.048	432.877	201303	674272	309095	1932.23		171.259	533.613	308.56	75860.5	286953	164652	1298.12		203.472	607.48	351.732	111963	388121	213670	1561.92		359.65		487.326
321	prebiotic t3	t3	piglet 59	villus 12	136.078	712.66	478.641	91991.6	304510	341109	1620.91		135.224	456.927	269.851	54350.3	194013	123302	1091.52		174.65	456.866	232.454	80285.5	250546	106200	1233.88		408.853		488.874
321	prebiotic t3	t3	piglet 59	villus 13	287.585	700.394	444.686	146014	632468	311455	1681.86		145.79	457.195	243.851	62105.7	209295	111487	1166.56		231.466	511.919	225.361	105508	372065	115367	1412.67		428.701		478.501
321	prebiotic t3	t3	piglet 59	villus 14	247.569	720.396	377.303	142312	560013	271807	1721.89		190.584	410.781	247.33	60224.5	245825	101598	1098.2		130.504	594.527	312.526	74030.8	243626	185805	1429.47		460.304		443.659
321	prebiotic t3	t3	piglet 59	villus 15	282.883	599.634	399.138	141142	532626	239337	1582.62		153.015	429.091	243.438	52377.5	206164	104457	1043.48		303.066	446.977	310.078	131650	425355	138598	1399.47		505.051		451.374
321	prebiotic t3	t3	piglet 59	villus 16	437.361	776.55	409.138	318963	1.06645e+06	317716	2257.35		168.632	433.89	250.771	66562.4	229747	108807	1117.07		223.806	408.821	309.168	80259.1	287299	126394	1140.64		519.605		446.728
321	prebiotic t3	t3	piglet 59	villus 17	296.068	960.508	634.785	253801	892938	609716	2323.49		195.486	452.993	297.445	74588.7	278058	134740	1204.75		212.181	499.703	337.632	89633.2	332927	168716	1300.77		550.19		474.409
321	prebiotic t3	t3	piglet 59	villus 18	278.33	1198.17	812.316	268856	1.04715e+06	973295	2689.35		147.308	440.201	270.578	62549.4	203614	119109	1143.37		252.745	523.98	344.212	120526	415841	180360	1446.58		534.309		504.224
321	prebiotic t3	t3	piglet 59	villus 19	236.436	863.13	611.506	183818	640795	527809	2026.61		181.867	460.88	294.411	69098.7	263192	135688	1140.85		387.437	414.987	204.763	138431	504853	84973.9	1512.67		482.052		511.085
321	prebiotic t3	t3	piglet 59	villus 20	237.64	783.909	422.916	168142	584944	331527	1894.25		198.558	491.558	264.546	74048.7	306473	130040	1197.7		228.89	493.181	342.412	99538.8	354457	168871	1317.92		318.971		544.894
322	prebiotic t3	t3	piglet 60	villus 1	246.977	808.744	610.389	144382	627187	493649	1863.67	36	171.025	680.341	353.725	94728.6	365356	240653	1582.7	34	119.221	465.275	244.964	51833.2	174177	113976	1130.89	38	479.268	39	454.096	39
322	prebiotic t3	t3	piglet 60	villus 2	173.826	896.308	568.668	144503	489216	509702	2046.54	42	220.475	889.249	453.114	161451	615621	402931	2049.9	32	130.988	460.703	250.247	55679.6	189489	115290	1136.63	35	465.144	35	504.567	42
322	prebiotic t3	t3	piglet 60	villus 3	255.923	763.005	527.608	156815	613150	402567	1840.44	39	148.636	781.086	597.892	93702.3	364545	467005	1776.53	27	170.57	406.19	225.047	70341.2	217551	91411.9	1132.01	34	453.304	36	381.297	31
322	prebiotic t3	t3	piglet 60	villus 4	172.348	697.13	405.888	103410	377268	282957	1617.95	41	289.67	834.65	526.117	170049	759168	439123	1995.26	19	216.948	442.516	246.066	80733	301450	108888	1201.08	31	450.082	45	396.612	41
322	prebiotic t3	t3	piglet 60	villus 5	250.551	813.849	464.692	156859	640279	378189	1928.12	33	184.832	764.913	422.32	104486	443934	323038	1753.62	26	149.973	446.653	246.46	56099.2	210336	110082	1100.75	29	450.382	46	401.437	44
322	prebiotic t3	t3	piglet 60	villus 6	333.954	865.881	478.4	254203	907977	414237	2245.99	18	257.136	968.192	498.477	193376	781726	482622	2208.77	32	370.949	606.413	249.857	194302	706337	151517	1787.07	33	474.14	35	397.62	42
322	prebiotic t3	t3	piglet 60	villus 7	223.963	816.031	413.23	162273	573869	337208	1912.63	22	276.15	733.135	387.084	157640	635709	283785	1769.54	34	170.793	693.824	555.826	103342	372092	385646	1639.12	35	466.933	45	408.694	45
322	prebiotic t3	t3	piglet 60	villus 8	349.308	769.734	360.789	216184	844266	277712	2035.14	34	340.358	822.071	418.309	227898	878567	343880	2117.26	26	137.98	742.653	452.852	80130.2	321759	336312	1605.36	41	398.148	36	417.669	36
322	prebiotic t3	t3	piglet 60	villus 9	244.897	783.031	392.401	174571	602132	307263	1951.53	45	160.084	655.303	367.924	87395.2	329396	241101	1550.6	27	288.048	319.503	187.116	80843.5	288982	59784.3	1170.18	33	369.206	38	412.614	54
322	prebiotic t3	t3	piglet 60	villus 10	178.183	696.269	409.354	111522	389559	285020	1654.9	31	136.099	624.025	415.985	70870.3	266678	259585	1427.1	34	172.445	445.219	323.626	62229.8	241076	144084	1138.48	27	348.33	41	428.202	51
322	prebiotic t3	t3	piglet 60	villus 11	325.032	806.131	405.965	206298	822737	327261	2020.8		151.843	699.264	417.819	101250	333400	292166	1611.41		122.361	378.023	137.436	57984.1	145241	51953.9	1085.23		606.655		417.737
322	prebiotic t3	t3	piglet 60	villus 12	235.915	710.925	437.354	140442	526634	310926	1733.16		177.262	717.388	442.765	111756	399301	317634	1714.64		393.525	394.356	178.272	158248	487293	70302.8	1553.08		496.05		390.255
322	prebiotic t3	t3	piglet 60	villus 13	299.313	932.216	459.951	235101	876138	428774	2246.07		159.482	647.754	333.25	87331.9	324378	215864	1520.56		343.061	608.387	413.638	179489	655362	251652	1703.98		455.006		362.273
322	prebiotic t3	t3	piglet 60	villus 14	249.633	670.377	332.774	164423	525474	223084	1762.22		155.58	683.425	413.916	102975	333868	282881	1681.45		160.398	575.843	468.095	83451.6	290023	269549	1388.13		442.812		385.547
322	prebiotic t3	t3	piglet 60	villus 15	244.67	647.138	409.424	94007.3	497172	264954	1486.96		178.122	650.61	369.472	79654.9	363889	240383	1485.69		332.35	483.931	204.098	139051	505021	98769.4	1479.33		437.422		390.255
322	prebiotic t3	t3	piglet 60	villus 16	182.528	871.442	528.158	163398	499455	460259	2101.39		142.945	756.8	469.379	98477.6	339688	355226	1744.8		226.707	617.623	382.605	135731	439662	236306	1629.07		293.832		455.537
322	prebiotic t3	t3	piglet 60	villus 17	277.311	794.652	536.234	175661	691947	426119	1874.04		202.933	714.508	389.559	137735	455292	278343	1786.94		159.341	673.103	429.162	92870.6	336774	288870	1554.11		396.898		425.298
322	prebiotic t3	t3	piglet 60	villus 18	198.816	757.616	532.534	135359	472966	403456	1804.42		215.862	705.321	396.722	133147	478072	279816	1730.49		174.525	589.846	380.914	88901	323240	224680	1368.86		409.502		494.056
322	prebiotic t3	t3	piglet 60	villus 19	245.845	752.953	318.144	154594	581245	239547	1837.81		115.293	733.887	388.031	77805.3	265682	284771	1653.27		226.995	523.145	296.503	115847	372880	155114	1500.41		391.46		485.263
322	prebiotic t3	t3	piglet 60	villus 20	301.908	662.345	329.777	159577	627898	218426	1733.54		195.713	551.019	394.477	101499	338622	217365	1400.45		183.572	534.744	366.465	96406.7	308236	195965	1379.43		433.096		520.542
438	pre-pro t3	t3	piglet 61	villus 1	215.5	835.73	469.51	161868	565513	392384	1991.95	44	206.39	642.68	268.29	121414	416498	172425	1606.8	39	161.779	497.234	250.551	63485.5	252588	124582	1177.24	29	472.373	53	456.029	53
438	pre-pro t3	t3	piglet 61	villus 2	302.38	828.54	493.93	173134	786677	409241	2027.96	58	240.14	591.71	240.26	119474	446173	142164	1524.12	41	207.902	596.917	302.21	91493.1	389675	180395	1470.9	31	481.232	43	464.714	46
438	pre-pro t3	t3	piglet 61	villus 3	234.38	707.74	338.05	115240	520864	239252	1662.91	32	158.3	594.98	439	87377.2	295742	261196	1422.59	43	318.144	648.342	307.793	151323	647675	199555	1887.22	37	458.776	42	575.256	48
438	pre-pro t3	t3	piglet 61	villus 4	159.34	680.26	273.3	120879	340353	185915	1687.51	34	134.17	574.71	310.44	64163.8	242122	178413	1310.2	39	162.583	431.331	175.654	55525.2	220199	75764.9	1028.65	32	471.608	36	478.581	46
438	pre-pro t3	t3	piglet 61	villus 5	195.17	681.47	400.17	136915	417628	272704	1701.02	41	183.57	468.55	274.09	78279.8	270077	128425	1259.36	36	315.584	534.49	210.489	152649	529645	112505	1610.73	33	496.95	36	428.528	39
438	pre-pro t3	t3	piglet 61	villus 6	260.32	574.58	363.89	128809	469664	209084	1523.59	40	157.02	494.22	240.42	70005.5	243672	118820	1221.03	35	213.601	622.483	262.26	126667	417504	163253	1609.28	47	471.684	45	465.856	48
438	pre-pro t3	t3	piglet 61	villus 7	272.57	547.93	289	113354	468957	158352	1422.15	32	142.99	508.4	253.51	65576.2	228266	128884	1249.91	31	221.327	679.115	304.445	110084	471961	206753	1633.17	43	476.761	41	538.504	52
438	pre-pro t3	t3	piglet 61	villus 8	143.45	557.45	391.02	78350.1	251094	217974	1369.86	33	126.83	465.84	221.86	61212.5	185519	103351	1192.62	24	273.946	609.679	276.736	149975	524440	168720	1610.53	29	461.456	34	441.29	50
438	pre-pro t3	t3	piglet 61	villus 9	285.89	704.44	396.01	157610	632372	278965	1758.17	36	134.13	522.11	309.62	71217.3	219896	161656	1270.53	38	162.771	510.685	170.679	72314.4	261011	87163.3	1305.17	28	445.096	24	576.859	54
438	pre-pro t3	t3	piglet 61	villus 10	358.95	708.81	413.19	224948	798902	292873	1919.91	40	90.32	424.01	136.29	45767.3	120251	57788.3	1086.57	37	390.049	548.862	277.482	207527	672220	152299	2001.69	34	402.23	34	615.306	57
438	pre-pro t3	t3	piglet 61	villus 11	226.6	782.21	436.32	183381	556561	341294	1971.19		174.06	463.37	257.32	65532.3	253254	119234	1153.83		327.316	542.69	326.664	152359	557762	177277	1563.19		478.805		475.696
438	pre-pro t3	t3	piglet 61	villus 12	327.79	643.55	270.66	177593	662381	174183	1767.87		194.5	458.81	273.46	79555.2	280209	125466	1189.63		384.144	449.155	197.932	132245	541777	88902.1	1482.86		484.232		568.801
438	pre-pro t3	t3	piglet 61	villus 13	290.03	699.97	441.58	190067	637459	309093	1897.14		154.52	416.8	302.09	62557.9	202228	125911	1147.52		192.609	378.217	197.722	63639.4	228743	74781.8	1052.51		476.396		688.219
438	pre-pro t3	t3	piglet 61	villus 14	245.2	865.3	491.53	160649	666219	425321	2018.69		194.79	384.12	255.62	65409.1	234943	98188.8	1061.49		222.242	432.944	226.207	88396.9	302125	97934.9	1279.42		443.343		731.738
438	pre-pro t3	t3	piglet 61	villus 15	263.27	775	381.21	165339	640668	295438	1885.64		180.67	466.71	205.98	70606	264766	96132.9	1179.91		289.486	443.76	261.264	111543	403371	115939	1389.21		407.169		480.323
438	pre-pro t3	t3	piglet 61	villus 16	452.97	663.69	327.36	239928	943983	217266	1967.63		171.31	468.26	326.44	81909.9	251883	152859	1212.09		170.367	384.307	215.253	70174.1	205586	82723	1111.37		363.428		477.732
438	pre-pro t3	t3	piglet 61	villus 17	214.68	621.46	360.18	126438	418923	223837	1648.14		196.68	553.84	395.81	105520	342038	219215	1448.88		214.928	471.701	230.383	85743.9	318339	108672	1258.94		411.041		339.247
438	pre-pro t3	t3	piglet 61	villus 18	276.7	701.9	415.77	172531	609837	291829	1811.8		146.44	547.62	447.15	69478.7	251808	244868	1304.16		292.871	475.931	270.812	121720	437673	128888	1395.47		425.575		604.842
438	pre-pro t3	t3	piglet 61	villus 19	256.45	739.11	396.38	183345	595171	292968	1932.93		194.33	593.47	471.43	102833	362133	279780	1485.96		229.927	514.123	270.365	96587.1	371182	139001	1432.81		462.554		474.044
438	pre-pro t3	t3	piglet 61	villus 20	203.62	786.39	508.64	148368	502792	399989	1883.19		136.05	556.7	332.76	68636.1	237821	185247	1320.09		149.039	475.978	268.981	65885.4	222749	128029	1175.56		480.064		728.551
418	pre-pro t3	t3	piglet 62	villus 1	208.89	657.84	369.62	115764	431487	243151	1556.82	37	128.47	627.54	372.47	81054	253147	233740	1450.55	41	149.92	541.75	306.15	75724.5	255028	165857	1331.73	37	407.67	47	547.93	54
418	pre-pro t3	t3	piglet 62	villus 2	304.82	754.9	513.12	206363	722541	387354	1947.67	35	258.64	618.17	446.01	137364	502034	275710	1632.31	34	162.42	457.96	283.86	73943.4	233559	129997	1214.1	35	755.16	43	555.84	49
418	pre-pro t3	t3	piglet 62	villus 3	229.3	806.81	508.28	173497	580905	410085	2062.4	29	179.23	607.97	448.62	104046	342155	272748	1519.73	25	119.96	406.92	246.78	40744.2	153276	100420	971.96	34	908.87	33	855.69	44
418	pre-pro t3	t3	piglet 62	villus 4	267.61	856.18	657.79	170286	719444	563187	2053.78	27	136.98	556.93	363.14	76743.7	239545	202244	1393.24	37	221.07	520.26	356.6	101918	361144	185525	1369.68	39	519.95	23	452.34	47
418	pre-pro t3	t3	piglet 62	villus 5	224.72	812.83	551.22	154546	573550	448048	1949.96	41	142.35	566.73	323.7	79692.6	253316	183451	1395.2	39	421.69	320.89	208.58	120974	424893	66931.2	1341.73	32	608.95	23	483.14	51
418	pre-pro t3	t3	piglet 62	villus 6	183.55	761.64	564.36	124217	438969	429839	1810.69	45	171.14	624.69	388.07	100968	335696	242423	1557.41	26	118.92	422.32	243.91	50062.1	157698	103008	1048.89	31	487.42	22	598.25	56
418	pre-pro t3	t3	piglet 62	villus 7	295.61	790.47	521.86	201227	733726	412515	2203.16	42	197.45	536.2	280.29	96147.1	332440	150291	1401.27	32	159.78	747.81	485.11	87446.1	375183	362770	1888.32	42	343.27	43	656.6	53
418	pre-pro t3	t3	piglet 62	villus 8	168.85	765.12	413.42	121033	405658	316316	1818.29	37	382.1	743.64	519.2	237910	892215	386098	2010.22	31	154.76	451.44	276.47	62026.4	219376	124810	1108.39	47	377.76	34	467.36	45
418	pre-pro t3	t3	piglet 62	villus 9	220.55	514.53	337.22	90830.8	356326	173510	1329.63	36	153.45	550.29	320.97	77778	265148	176627	1354.43	28	142.15	543.17	305.04	72056.6	242444	165689	1313.81	43	383.4	23	506.12	48
418	pre-pro t3	t3	piglet 62	villus 10	350.35	721.5	444	223862	793721	320346	1963.64	35	172.1	463.81	280.71	69831.8	250640	130196	1205.42	24	192.11	527.74	357.44	95586.8	318346	188635	1383.54	28	343.25	26	687.3	54
418	pre-pro t3	t3	piglet 62	villus 11	210.07	803.34	483.49	141429	529899	388407	1879.6		171.33	523.22	348.1	99477	281480	182133	1513.66		142.59	502.45	254.23	86206.1	224963	127738	1374.26		447.94		580.18
418	pre-pro t3	t3	piglet 62	villus 12	314.62	909.05	642.01	230217	898057	583619	2227.83		154.92	647.75	421.81	89976.4	315097	273227	1559.65		252.29	424.55	205.13	92951.3	336325	87087.9	1260.15		351.46		423.89
418	pre-pro t3	t3	piglet 62	villus 13	300.72	825.48	587.02	198996	779468	484573	2004.04		206.97	609.23	444.25	112330	395930	270650	1534.48		261.39	457.89	291.28	122027	375820	133374	1464.26		400.33		375.55
418	pre-pro t3	t3	piglet 62	villus 14	402.29	751.15	508.75	285509	948846	382148	2187.61		308.52	456.93	359.83	121778	442652	164417	1390.06		170.34	402.64	211.2	69629.3	215359	85037.6	1144.52		447.67		487.08
418	pre-pro t3	t3	piglet 62	villus 15	161.28	748.53	575.36	115617	379070	430674	1748.63		161.15	625.82	424.37	85492.3	316672	265579	1544.2		171.7	542.45	312.63	90639.1	292455	169586	1388.48		708.95		530.1
418	pre-pro t3	t3	piglet 62	villus 16	407.15	778.09	515.75	297296	994750	401300	2245.6		153.76	575.3	324.56	87588.7	277759	186719	1421.12		204.25	426.14	278.66	76674.3	273303	118748	1208.63		529.36		389.86
418	pre-pro t3	t3	piglet 62	villus 17	317.2	758.94	538.34	229881	755910	408568	2009.64		178.25	440.88	281.11	73187.2	246763	123936	1217.66		212.91	378.53	266.46	66839.9	253061	100863	1095.92		407.73		490.83
418	pre-pro t3	t3	piglet 62	villus 18	194.44	739.16	552.26	132360	451288	408209	1797.23		239.93	440.42	258.85	101635	331804	114003	1370.8		278.05	586.01	344.06	137296	511632	201623	1543.99		499.92		449.91
418	pre-pro t3	t3	piglet 62	villus 19	303.64	771.74	551.18	206474	735800	425368	1956.46		216.11	590.08	413.03	116885	400420	243721	1553.67		204.14	534.89	232.35	95118	342864	124282	1391.89		365.4		498.62
418	pre-pro t3	t3	piglet 62	villus 20	256.55	732.78	536.47	164062	590303	393114	1869.42		208.57	634.34	437	113870	415435	277207	1582.18		300.17	501.09	311.31	139379	472294	155994	1564.01		300.13		493.79
423	pre-pro t3	t3	piglet 63	villus 1	231.24	637.59	388.26	119730	462950	247551	1551.81	42	382.176	681.654	426.388	221104	818006	290649	1921.6	34	299.582	531.93	230.175	148844	500380	122437	1564.13	22	276.3	46	430.32	39
423	pre-pro t3	t3	piglet 63	villus 2	226.46	770.05	507.02	146718	547571	390431	1812.56	29	108.635	491.853	349.013	59735	167778	171663	1204.62	36	221.081	519.607	266.446	99543.1	360708	138447	1347.62	25	390.39	34	470.19	36
423	pre-pro t3	t3	piglet 63	villus 3	180.59	762.81	498.42	129762	432553	380200	1824.42	26	110.334	557.762	287.598	61648.2	193237	160411	1329.97	41	233.87	415.235	241.413	89671	304929	100243	1229.67	27	377.02	36	414.98	33
423	pre-pro t3	t3	piglet 63	villus 4	223.12	791.5	523.1	152410	554522	414034	1919.64	34	212.357	600.983	333.681	103176	400735	200536	1530.69	23	167.612	467.336	307.029	116261	245960	143486	1464.53	39	447.61	33	370.54	31
423	pre-pro t3	t3	piglet 63	villus 5	210.24	747.53	508.68	162937	493485	380254	1884.57	41	297.523	526.596	324.4	137136	491958	170828	1548.03	34	126.051	349.254	158.483	50087.1	138234	55350.9	1051.28	36	387.9	44	353.01	43
423	pre-pro t3	t3	piglet 63	villus 6	368.14	695.69	390.63	242660	804190	271757	2041.68	34	121.841	509.171	361.396	48899.4	194799	184012	1167.04	35	164.974	717.654	347.532	98520.1	371758	249408	1711.43	35	381.51	24	287.69	46
423	pre-pro t3	t3	piglet 63	villus 7	303.49	1027.02	621.89	316295	978708	638693	2627.31	45	98.3454	371.53	285.461	31137.3	114730	106057	884.232	41	186.613	509.413	326.677	75429.5	298498	166413	1244.92	31	359.12	32	371.56	55
423	pre-pro t3	t3	piglet 63	villus 8	207.12	898.16	587.54	181372	584124	527705	2131.23	52	163.408	487.533	314.821	71383.5	250154	153486	1261.71	39	232.084	509.752	298.346	112914	371478	152082	1409.71	32	385.39	35	419.77	57
423	pre-pro t3	t3	piglet 63	villus 9	349	834.75	474.53	225049	914769	396114	2116.7	55	175.437	590.587	308.896	88847.7	325339	182430	1451.65	42	298.536	465.553	321.73	130312	436411	149782	1452.28	27	594.47	45	450.61	35
423	pre-pro t3	t3	piglet 63	villus 10	289.59	873.67	581.14	243853	794439	507725	2211.44	54	92.8633	587.016	260.195	58723.9	171168	152739	1409.96	36	178.763	492.621	384.381	71646.4	276517	189354	1222.77	29	584.96	23	402.1	39
423	pre-pro t3	t3	piglet 63	villus 11	116.92	775.96	569.28	100805	284877	441739	1792.74		248.285	780.857	437.728	168824	608769	341803	1934.36		163.161	501.977	406.476	87420.7	257176	204042	1306.39		650.84		388.76
423	pre-pro t3	t3	piglet 63	villus 12	253.56	788.82	460.9	208288	628041	363567	2092.97		225.111	829.599	467.94	153248	586401	388202	1925.95		154.03	453.002	347.632	61044	219097	157478	1138.05		788.74		347.33
423	pre-pro t3	t3	piglet 63	villus 13	154.4	786.9	445.31	112739	381502	350414	1848.8		189.114	729.196	358.558	132376	433010	261459	1940.86		92.7265	412.523	273.212	40763.5	120111	112707	1019.21		938.66		375.68
423	pre-pro t3	t3	piglet 63	villus 14	287.96	537.01	248.88	140745	485561	133651	1508.05		246.208	712.495	404.831	145006	550825	288440	1790.45		106.547	393.474	277.987	35761.1	131639	109381	962.019		434.15		333.72
423	pre-pro t3	t3	piglet 63	villus 15	343.5	852.74	438.32	253578	919757	373773	2208.53		113.41	488.647	380.198	56632.2	174011	185783	1200.25		99.8674	427.179	260.417	42435.5	133956	111245	1080.12		376.23		226.12
423	pre-pro t3	t3	piglet 63	villus 16	274.99	763.02	309.85	172737	658844	236422	1910.99		104.725	589.279	448.47	57948.7	193776	264274	1354.31		267.682	344.384	180.646	94193.3	289463	62211.7	1320.19		358.28		335.78
423	pre-pro t3	t3	piglet 63	villus 17	342.07	406.35	185.78	90957.3	436460	75491.7	1229.73		219.7	630.864	469.881	107399	435208	296432	1521.76		133.396	470.177	193.807	64935.2	196939	91123.4	1202.34		891.52		327.74
423	pre-pro t3	t3	piglet 63	villus 18	291.95	711.46	461.84	176696	652212	328581	1894.14		365.888	758.523	295.441	191953	871457	224099	1962.1		97.552	450.213	179.924	42694.7	137906	81003.9	1090.8		698.03		250.43
423	pre-pro t3	t3	piglet 63	villus 19	228.13	689.49	428.77	138900	493901	295633	1753.95		223.691	843.45	365.949	130008	592430	308660	1975.8		180.142	438.817	228.646	58204.6	248215	100334	1100.3		490.3		306.15
423	pre-pro t3	t3	piglet 63	villus 20	191.81	503.49	273.17	77923.4	303244	137538	1294.03		300.832	552.188	333.998	118486	521605	184430	1437.74		178.845	286.828	166.424	45089.4	161074	47735	873.97		442.5		334.66
421	pre-pro t3	t3	piglet 64	villus 1	434.546	1357.83	829.078	470897	1.85272e+06	1.12574e+06	3318.25	48	174.801	692.29	386.518	95986.6	379980	267582	1596.41	29	309.247	589.839	339.484	150214	572756	200241	1587.51	39	852.99	21	588.15	41
421	pre-pro t3	t3	piglet 64	villus 2	622.852	1478.45	950.688	785054	2.89148e+06	1.40554e+06	3811.14	37	195.778	626.349	484.236	120407	385044	303301	1586.91	30	135.512	682.739	438.492	103348	290511	299376	1651.25	29	734.53	27	583.82	43
421	pre-pro t3	t3	piglet 64	villus 3	561.827	1186.17	761.48	532319	2.09257e+06	903246	3118.27	38	190.801	732.169	554.933	132481	438653	406305	1766.45	27	78.4236	734.568	446.808	68416.1	180887	328211	1657.72	31	762.86	34	541.76	42
421	pre-pro t3	t3	piglet 64	villus 4	351.366	924.628	376.125	338717	1.02013e+06	347775	2514.15	39	88.8475	697.279	503.338	66556.7	194528	350967	1553.65	31	162.089	661.212	486.254	87804.9	336531	321517	1536.52	37	693.31	32	533.59	39
421	pre-pro t3	t3	piglet 64	villus 5	180.845	560.892	352.787	85753.8	318504	197875	1350.5	46	144.352	666.952	461.147	80144.8	302307	307563	1543.02	32	136.254	587.911	340.35	82461.2	251531	200096	1488.54	33	442.41	34	513.61	40
421	pre-pro t3	t3	piglet 64	villus 6	499.407	1419.9	855.994	452973	2.22659e+06	1.21542e+06	3322.47	54	90.7866	656.373	447.322	63915.5	187112	293610	1477.62	37	244.621	568.538	342.89	116119	436700	194946	1487.62	32	375.04	37	428.3	41
421	pre-pro t3	t3	piglet 64	villus 7	421.699	1426.17	848.913	477064	1.88844e+06	1.21069e+06	3316.48	42	85.7272	647.076	499.928	63251.8	174182	323491	1420.79	28	149.321	358.607	292.851	39352.5	168140	105018	890.662	37	497.73	40	427.64	23
421	pre-pro t3	t3	piglet 64	villus 8	358.201	835.541	563.282	306909	939777	470645	2475.39	36	105.626	614.434	468.991	65244.8	203787	288164	1419.78	31	89.0836	493.88	276.824	40409	138149	136718	1148.88	41	802.82	32	458.13	43
421	pre-pro t3	t3	piglet 64	villus 9	195.129	771.31	484.875	140728	472585	373989	1896.62	34	178.156	614.65	359.275	79978.7	343842	220829	1414.42	33	156.669	523.934	354.476	70553.1	257745	185722	1298.15	27	832.01	37	457.29	45
421	pre-pro t3	t3	piglet 64	villus 10	153.728	788.469	469.539	114845	380599	370217	1862.25	41	188.382	553.518	370.432	79060.1	327417	205041	1343.8	35	138.947	565.507	340.038	68780.6	246728	192294	1313.7	32	794.76	35	474.79	24
421	pre-pro t3	t3	piglet 64	villus 11	89.53	729.949	456.993	72766.6	205206	333581	1690.91		261.422	500.894	285.911	105561	411167	143211	1355.8		80.8317	432.23	230.89	39574.4	109705	99797.5	1019.81		715.03		480.62
421	pre-pro t3	t3	piglet 64	villus 12	288.246	587.158	457.986	163691	531432	268910	1655.98		182.365	557.393	426.105	66518.9	319177	237508	1280.27		120.678	459.636	239.618	47091	174170	110137	1117.41		737.52		445.63
421	pre-pro t3	t3	piglet 64	villus 13	135.498	628.614	431.043	102211	267452	270960	1603.2		190.607	499.213	359.363	105435	298783	179399	1393.68		105.913	498.288	252.775	57212.3	165714	125955	1250.19		761.83		444.1
421	pre-pro t3	t3	piglet 64	villus 14	230.29	891.306	621.474	174226	644513	553924	2194.5		232.462	587.203	467.908	125328	428618	274757	1496		215.046	520.219	312.443	79707.3	351275	162539	1315.13		732.59		471.67
421	pre-pro t3	t3	piglet 64	villus 15	161.313	856.69	685.4	135474	433932	587175	1963.97		143.804	524.114	368.126	69127.5	236661	192940	1274.5		129.904	580.603	317.57	65355.8	236827	184382	1370.05		521.19		472.79
421	pre-pro t3	t3	piglet 64	villus 16	314.959	730.722	491.8	192411	722664	359369	1890.96		248.234	483	301.836	104865	376476	145787	1339		166.188	366.191	155.564	52708.4	191089	56966.1	1010.38		512.67		497.89
421	pre-pro t3	t3	piglet 64	villus 17	180.956	766.065	483.709	126543	435279	370553	1822.46		88.4264	542.473	388.642	53727.1	150623	210828	1226.76		182.61	373.583	275.456	55250.5	214211	102906	990.034		445.5		457.75
421	pre-pro t3	t3	piglet 64	villus 18	126.775	776.439	568.521	103653	309079	441422	1818.68		240.3	589.523	459.813	126278	444820	271071	1505.53		114.068	407.245	216.948	72707.6	145864	88351.2	1292.57		369.82		487.97
421	pre-pro t3	t3	piglet 64	villus 19	186.037	718.417	557.796	97259.3	419668	400730	1653		82.2316	422.602	338.028	34234.5	109119	142852	996.1		128.768	436.314	286.941	54857.2	176416	125196	1119.66		788.99		484.32
421	pre-pro t3	t3	piglet 64	villus 20	152.298	858.023	538.434	129218	410321	461989	2037.15		77.7764	420.617	293.762	34882.2	102722	123561	986.568		50.1635	335.109	192.856	28068.5	52784.2	64627.7	843.594		759.29		487.21
451	pre-pro t3	t3	piglet 65	villus 1	248.566	992.835	631.429	229044	774903	626905	2362.86	23	146.434	472.1	268.635	63357.1	217073	126823	1166.7	27	1430.83	480.282	295.786	74993.3	2.15782e+06	142061	1238.69	37	422.08	23	422.08	29
451	pre-pro t3	t3	piglet 65	villus 2	222.873	795.909	627.277	139386	556994	499256	1821.52	34	207.763	503.803	285.405	94410.4	328669	143788	1270.36	31	299.852	400.74	235.627	102316	377310	94425.1	1255.7	26	454.82	33	454.82	43
451	pre-pro t3	t3	piglet 65	villus 3	224.828	1014.95	578.204	189932	716517	586850	2356.14	54	183.816	566.274	307.914	103134	326843	174364	1460.79	33	165.589	436.053	291.353	65016.4	226725	127045	1127.51	21	491.7	41	491.7	46
451	pre-pro t3	t3	piglet 65	villus 4	297.937	898.802	631.717	241166	840850	567789	2323.78	37	210.181	506.383	328.966	97749.3	334196	166583	1317.49	28	172.034	464.25	271.653	72780.3	250781	126115	1197.82	29	533.17	47	533.17	35
451	pre-pro t3	t3	piglet 65	villus 5	138.618	649.976	533.163	74786.1	282909	346543	1523.3	38	197.345	455.233	297.863	77870.5	282091	135597	1197.48	34	308.669	488.096	256.632	142769	473073	125261	1496.9	34	480.11	34	480.11	34
451	pre-pro t3	t3	piglet 65	villus 6	382.228	708.881	553.499	225141	850795	392365	1988.4	41	176.746	476.595	299.603	80945.9	264502	142789	1281.22	38	144.39	477.101	236.136	81862.7	216310	112661	1298.04	35	479.47	25	479.47	52
451	pre-pro t3	t3	piglet 65	villus 7	238.802	685.021	563.911	139441	513654	386291	1711.8	34	165.31	458.022	263.844	66766.8	237747	120846	1151.61	31	180.803	503.962	274.995	83901.5	286110	138587	1286.71	32	471.38	34	471.38	23
451	pre-pro t3	t3	piglet 65	villus 8	258.825	656.769	532.133	145313	533762	349489	1679.6	37	207.351	491.285	295.409	84374	319867	145130	1266.2	34	222.862	439.098	254.909	79083.2	307274	111930	1205.16	36	459.8	54	459.8	38
451	pre-pro t3	t3	piglet 65	villus 9	152.144	642.494	551.242	83289.7	306939	354170	1518.82	38	221.659	441.488	281.618	82091.1	307280	124331	1163.49	41	256.657	491.065	270.769	122587	395751	132965	1434.75	32	408.22	32	408.22	42
451	pre-pro t3	t3	piglet 65	villus 10	257.414	658.848	518.659	162845	532533	341717	1796.86	44	155.77	439.695	247.806	62698.6	215062	108959	1111.8	23	278.707	478.923	271.662	111153	419125	130105	1319.74	31	404.22	34	404.22	38
451	pre-pro t3	t3	piglet 65	villus 11	251.687	610.089	491.381	124702	482152	299786	1607.63		177.476	426.63	216.502	65236.4	237750	92366.3	1107.99		244.595	452.925	271.345	72586.3	347859	122899	1200.46		462.81		462.81
451	pre-pro t3	t3	piglet 65	villus 12	230.36	742.837	558.251	158038	537317	414690	1826.37		89.5155	401.685	222.064	37362.3	112905	89199.8	976.398		139.877	460.408	228.11	70292.6	202218	105023	1227.66		541.68		541.68
451	pre-pro t3	t3	piglet 65	villus 13	361.711	731.626	538.657	212489	830960	394095	1992.38		191.511	439.06	268.789	68399.6	264026	118014	1108.89		247.354	391.86	221.329	79221	304354	86729.9	1109.14		354.03		354.03
451	pre-pro t3	t3	piglet 65	villus 14	226.778	810.89	616.484	158726	577421	499901	1921.07		247.987	467.972	286.859	103123	364400	134242	1267.65		276.887	435.827	258.717	107089	378920	112756	1277.13		486.96		486.96
451	pre-pro t3	t3	piglet 65	villus 15	268.38	571.439	418.3	128921	481560	239033	1498.56		234.007	429.674	338.763	104110	315717	145558	1318.54		316.54	419.516	245.113	119022	416973	102829	1332.09		488.27		488.27
451	pre-pro t3	t3	piglet 65	villus 16	193.165	812.794	503.762	170336	492990	409455	2058.23		145.564	415.186	335.883	56823.4	189770	139454	1043.07		209.308	426.321	258.772	79962.2	280190	110320	1210.36		319.84		319.84
451	pre-pro t3	t3	piglet 65	villus 17	249.999	668.561	510.676	130817	524819	341418	1667.04		404.728	553.295	362.347	183704	703153	200485	1677.73		170.167	475.272	287.013	78099	253950	136409	1246.55		473.85		473.85
451	pre-pro t3	t3	piglet 65	villus 18	142.916	590.923	456.018	77348.4	265180	269472	1408.07		343.066	536.196	324.927	168952	577605	174225	1606.44		188.964	384.642	241.331	58405.7	228226	92826	997.239		484.39		484.39
451	pre-pro t3	t3	piglet 65	villus 19	157.351	804.908	489.565	111455	397692	394055	1853.67		393.749	633.538	383.123	233715	783288	242723	1919.62		104.434	505.196	296.036	42313.7	165665	149556	1115.16		373.99		373.99
451	pre-pro t3	t3	piglet 65	villus 20	195.843	704.746	439.167	129849	433381	309501	1844.98		88.2335	571.481	319.194	61149.3	158331	182413	1343.16		290.984	493.745	332.221	127790	451130	164033	1439.49		493.99		493.99
429	pre-pro t3	t3	piglet 66	villus 1	288.273	808.279	490.618	188273	731635	396556	2092	55	186.472	710.087	392.677	114253	415772	278835	1717.25	43	240.169	496.657	347.623	100295	374545	172649	1345.74	27	398.66	47	408.22	35
429	pre-pro t3	t3	piglet 66	villus 2	187.067	705.892	475.144	113132	414635	335401	1668.21	31	162.236	616.904	361.727	97907.4	314265	223151	1538.46	33	156.473	543.328	419.712	75114.1	266950	228041	1303.4	25	356.47	42	334.28	45
429	pre-pro t3	t3	piglet 66	villus 3	155.088	1042.25	767.003	209933	507549	799407	2471.27	36	157.14	663.449	376.279	114443	327358	249642	1673.45	37	180.726	550.757	398.594	87373	312544	219528	1391.03	19	344.79	41	311.21	41
429	pre-pro t3	t3	piglet 66	villus 4	278.637	1032.15	577.159	278749	903046	595714	2552.08	33	161.057	558.285	413.358	73560.6	282335	230771	1358.5	41	151.301	638.08	393.763	83856.6	303142	251252	1496.89	23	331.91	43	298.17	32
429	pre-pro t3	t3	piglet 66	villus 5	274.857	673.125	394.4	167365	580941	265480	1828.54	39	170.799	432.447	313.83	48856	231926	135715	1055.98	23	146.078	593.846	444.985	86554	272389	264253	1441.65	26	350.61	45	317.23	37
429	pre-pro t3	t3	piglet 66	villus 6	213.699	728.02	431.556	118621	488511	314181	1726.69	34	150.97	701.128	535.828	73958.1	332366	375684	1568.44	36	189.875	589.936	423.271	102889	351724	249703	1455.11	31	256.05	35	280.93	36
429	pre-pro t3	t3	piglet 66	villus 7	149.654	913.788	483.944	118090	429400	442222	2087.94	41	116.929	664.344	522.08	74805.9	243919	346841	1530.03	33	144.352	758.033	517.11	113442	343591	391986	1800.64	34	340.08	43	340.28	39
429	pre-pro t3	t3	piglet 66	villus 8	154.533	993.782	482.49	148606	482216	479490	2278.1	42	67.3559	534.934	409.105	42050.8	113137	218844	1216.16	23	203.375	668.853	391.158	113735	427129	261627	1679.29	32	359.51	33	344.18	40
429	pre-pro t3	t3	piglet 66	villus 9	146.826	1007.9	527.844	142078	464676	532014	2238.74	46	72.3574	394.257	276.824	25653.9	89576.1	109140	938.506	43	144.158	923.185	452.676	110013	417886	417904	2019.2	27	342.67	24	372.43	41
429	pre-pro t3	t3	piglet 66	villus 10	86.7338	1083.97	755.422	111571	295213	818855	2453.16	42	99.8851	420.003	243.415	47276	131729	102235	1049.93	33	199.703	690.551	480.425	123888	433023	331758	1733.67	22	349.77	45	284.89	46
429	pre-pro t3	t3	piglet 66	villus 11	255.605	718.731	370.638	164931	576853	266389	1801.06		91.8556	475.695	371.299	46326.2	137203	176625	1133.9		175.145	690.99	482.857	123609	380013	333650	1712.44		299.28		301.35
429	pre-pro t3	t3	piglet 66	villus 12	221.803	841.023	425.569	159573	585740	357914	2075.68		237.331	648.041	448.04	132827	482932	290348	1618.37		169.108	591.792	356.756	94735.2	314242	211126	1463.23		353.92		329.92
429	pre-pro t3	t3	piglet 66	villus 13	197.3	715.051	531.987	103371	442990	380398	1678.39		181.099	875.361	559.113	136903	497774	489426	2026.9		215.62	646.789	452.503	143298	437907	292674	1702.25		410.13		342.41
429	pre-pro t3	t3	piglet 66	villus 14	149.846	537.102	296.983	72971.5	252715	159511	1317.64		130.81	439.786	351.833	62161.8	180639	154731	1122.49		271.376	678.323	381.275	164585	578014	258628	1777.38		415.06		377.98
429	pre-pro t3	t3	piglet 66	villus 15	174.699	670.142	391.743	126702	367610	262523	1685.53		72.8755	482.655	390.088	54564.1	110445	188278	1188.65		183.785	697.219	370.533	114199	402355	258343	1690.57		380.86		411.12
429	pre-pro t3	t3	piglet 66	villus 16	266.793	634.238	395.521	151359	531320	250854	1675.24		114.649	607.771	411.804	85079.3	218796	250283	1506.02		283.467	780.392	441.29	188682	694617	344379	1975.36		377.06		413.2
429	pre-pro t3	t3	piglet 66	villus 17	266.139	627.632	423.458	134407	524497	265776	1546.28		173.654	522.326	346.793	76985.4	284811	181139	1287.91		298.527	597.439	358.993	176205	560023	214477	1797.08		388.71		373.27
429	pre-pro t3	t3	piglet 66	villus 18	281.155	951.189	393.723	197242	839735	374505	2315.62		195.382	512.052	346.117	90301.6	314144	177230	1317.55		175.224	640.438	434.006	94889.1	352372	277954	1530.92		380.88		285.15
429	pre-pro t3	t3	piglet 66	villus 19	177.395	627.459	220.937	97907.4	349507	138629	1534.81		247.66	513.729	423.459	109988	399501	217543	1383.77		204.044	568.05	324.926	99796.1	363948	184574	1453.73		380.94		336.6
429	pre-pro t3	t3	piglet 66	villus 20	188.578	827.39	414.778	136915	489926	343183	2124.2		259.042	450.679	359.876	111648	366579	162189	1341.88		199.463	572.345	350.953	111953	358468	200866	1535.57		371.56		322.99
488	probiotic t3	t3	piglet 67	villus 1	350.882	718.77	331.804	224622	791918	238491	2061.88	38	356.947	873.272	427.344	242718	978776	373187	2219.41	25	202.944	551.001	405.754	89230.5	351123	223571	1362.79	25	578.52	34	151.24	43
488	probiotic t3	t3	piglet 67	villus 2	392.385	766.31	476.103	269685	944163	364842	2100.09	35	280.847	665.858	327.617	181312	587192	218147	1869.66	28	231.407	488.402	312.472	93001.8	354881	152612	1281.9	36	494.78	46	409.49	44
488	probiotic t3	t3	piglet 67	villus 3	201.411	505.869	304.693	81548.7	319927	154135	1322.3	36	148.221	542.657	322.976	80903.9	252561	175265	1372.76	41	199.602	482.559	282.573	85946	302444	136358	1301.83	37	534.06	36	480.72	37
488	probiotic t3	t3	piglet 67	villus 4	254.667	753.712	447.968	178816	602709	337639	1864.18	41	78.4588	460.618	323.787	30797	113478	149142	1068.46	26	217.923	478.118	292.308	90280.8	327166	139758	1339.98	39	539.13	27	366.27	26
488	probiotic t3	t3	piglet 67	villus 5	96.5899	774.851	546.192	105165	235006	423218	1814.53	32	173.766	495.134	286.54	97774.3	270157	141876	1323.94	13	132.282	419.033	313.258	55335	174052	131266	1071.75	40	398.98	35	526.38	35
488	probiotic t3	t3	piglet 67	villus 6	127.823	532.569	463.495	68888.2	213755	246843	1280.11	35	105.903	409.098	255.924	42943.5	136040	104698	995.823	26	172.43	518.344	296.699	78817.9	280647	153792	1337.26	41	532.67	36	588.71	26
488	probiotic t3	t3	piglet 67	villus 7	209.569	747.505	474.324	168757	491893	354560	1986.96	41	204.329	477.445	239.49	87997.5	306326	114343	1301.51	29	296.09	510.547	332.888	125955	474667	169955	1431.47	33	426.32	49	503.57	35
488	probiotic t3	t3	piglet 67	villus 8	145.966	728.153	619.666	99155.5	333737	451212	1712.45	37	202.479	610.202	382.33	111586	387956	233298	1493.48	32	275.888	538.743	215.777	121949	466707	116248	1464.28	23	439.48	28	542.76	41
488	probiotic t3	t3	piglet 67	villus 9	197.879	721.958	636.792	132811	448581	459737	1754.63	32	265.453	547.378	385.143	146032	456252	210819	1547.91	31	279.826	584.202	288.019	138679	513311	168261	1599.48	23	444.81	24	559.65	36
488	probiotic t3	t3	piglet 67	villus 10	255.91	667.029	456.917	146844	535996	304777	1710.75	39	110.138	398.463	259.456	45618.6	137801	103384	969.281	35	154.691	418.162	272.742	54250.6	203114	114050	1044.03	42	429.69	37	486.51	35
488	probiotic t3	t3	piglet 67	villus 11	285.89	922.207	791.186	208529	827861	729637	2253.04		151.303	496.492	366.881	70462.5	235880	182154	1205.57		294.325	565.487	270.789	144298	522611	153128	1619.18		408.33		479.16
488	probiotic t3	t3	piglet 67	villus 12	153.671	850.594	499.987	125711	410435	425286	1969.93		115.989	521.526	356.861	67918.1	189942	186112	1294.04		253.351	596.155	305.046	123974	474255	181855	1538.68		375.69		446.87
488	probiotic t3	t3	piglet 67	villus 13	69.9686	889.007	390.487	79387.7	195316	347146	1906.89		198.489	468.939	328.517	74348.5	292270	154054	1264.41		178.243	561.008	315.371	79351.3	313988	176926	1349.96		414.47		375.28
488	probiotic t3	t3	piglet 67	villus 14	272.661	714.147	457.034	197820	611420	326389	1974.81		120.461	537.116	356.068	57157.6	203163	191250	1272.74		129.882	375.765	240.017	44686.8	153248	90190.1	961.861		406.85		557.15
488	probiotic t3	t3	piglet 67	villus 15	221.719	700.087	511.395	129148	487399	358021	1689.4		114.301	544.039	435.567	67092.5	195259	236965	1383.58		202.607	446.548	235.815	70854.8	284088	105303	1190.66		560.67		497.37
488	probiotic t3	t3	piglet 67	villus 16	160.505	507.46	353.156	71863.6	255753	179213	1246.01		127.92	583.927	398.449	83402	234545	232665	1521.08		162.952	454.327	279.928	74677	232466	127179	1184.88		498.12		559.82
488	probiotic t3	t3	piglet 67	villus 17	170.352	607.92	481.415	88463.9	325179	292662	1427.33		120.447	364.109	194.54	54674.6	137707	70833.9	988.391		416.097	507.544	327.219	178404	663129	166078	1684.37		411.49		510.32
488	probiotic t3	t3	piglet 67	villus 18	236.332	732.105	602.697	182455	543282	441238	1865.25		174.798	555.002	352.243	85615	304622	195495	1396.25		161.999	484.695	287.585	80087.7	246554	139391	1288.14		603.51		435.05
488	probiotic t3	t3	piglet 67	villus 19	331.637	651.865	483.249	214513	678812	315013	1982		164.51	577.247	381.667	97481.6	298184	220316	1439.59		365.522	501.297	281.28	170465	575359	141005	1634		649.17		568.57
488	probiotic t3	t3	piglet 67	villus 20	201.306	766.69	525.679	137025	484625	403033	1825.48		294.252	463.664	344.882	145415	428403	159910	1520.54		249.518	446.028	294.522	108061	349457	131365	1325.97		333.27		474.16
471	probiotic t3	t3	piglet 68	villus 1	202.056	929.676	518.988	179653	589839	482490	2257.42	32	158.713	488.493	289.393	67722.2	243446	141367	1229.58	33	120.407	389.846	177.152	54162.4	147392	69062.1	1072.76	27	360.87	42	416.38	45
471	probiotic t3	t3	piglet 68	villus 2	246.649	770.051	492.238	168770	596388	379049	1876.93	31	151.378	468.78	291.217	71289.1	222823	136517	1234.13	40	103.949	327.736	82.6779	28729.8	106973	27096.5	793.456	37	391.66	46	397.81	36
471	probiotic t3	t3	piglet 68	villus 3	223.475	476.443	324.644	99248.5	334326	154674	1302.22	42	116.458	556.477	378.818	66248	203492	210803	1281.78	26	198.585	531.32	387.062	84317.4	331307	205654	1315.25	35	373.7	45	421.7	31
471	probiotic t3	t3	piglet 68	villus 4	346.633	522.998	337.768	142861	569246	176652	1479.31	44	136.439	498.159	338.756	59444.7	213421	168754	1213.92	28	108.086	538.603	340.691	55750.8	182797	183497	1242.4	43	345.91	23	402.78	41
471	probiotic t3	t3	piglet 68	villus 5	247.048	825.061	428.053	163214	640024	353170	1936.04	37	79.0901	417.692	317.845	29685.3	103731	132761	966.614	24	147.118	469.36	312.89	59120.4	216821	146858	1154.7	23	552.89	33	429.29	39
471	probiotic t3	t3	piglet 68	villus 6	346.045	884.462	426.098	228279	961041	376867	2225.65	38	142.545	451.252	325.994	53505.7	201976	147105	1092.93	31	106.455	394.206	215.6	45382.6	131771	84990.7	983.508	25	311.15	24	413.16	34
471	probiotic t3	t3	piglet 68	villus 7	353.219	913.718	468	250785	1.01341e+06	427620	2295.27	33	59.661	411.495	320.752	22734.3	77087.6	131988	918.413	21	158.613	467.595	300.8	58427.4	232884	140653	1114.4	26	393.45	29	411.34	43
471	probiotic t3	t3	piglet 68	villus 8	266.796	811.761	485.452	168128	680045	394071	1943.22	41	54.8007	402.441	285.519	27945.8	69249.7	114905	956.862	22	123.086	432.638	299.29	52213.3	167211	129484	1110.18	27	403.01	32	413.87	31
471	probiotic t3	t3	piglet 68	villus 9	416.849	660.622	453.675	217536	864692	299708	1851.56	45	113.753	490.566	336.705	40456.2	175222	165176	1097.72	16	144.946	455.292	242.381	53097.9	207217	110354	1106.05	23	369.07	38	368.9	41
471	probiotic t3	t3	piglet 68	villus 10	252.256	861.506	518.212	223243	682384	446443	2272.62	42	169.313	406.143	259.848	39200.1	215923	105536	968.064	32	190.496	336.55	238.832	50707.4	201310	80378.9	920.412	31	404.69	32	398.85	56
471	probiotic t3	t3	piglet 68	villus 11	134.913	763.483	471.534	115803	323432	360008	1799.12		250.72	413.867	237.713	89485.4	325822	98381.7	1182.96		123.424	582.942	282.2	69801.6	225919	164506	1384.38		536.3		392.21
471	probiotic t3	t3	piglet 68	villus 12	192.619	792.333	467.237	147339	479223	370207	1887.51		120.187	444.339	230.799	39643.8	167688	102553	1118.46		97.9893	429.092	269.01	41550.4	132026	115430	1001.75		820.01		408.5
471	probiotic t3	t3	piglet 68	villus 13	336.009	764.731	575.592	236014	806844	440173	2066.68		184.368	433.74	188.823	72304.5	251099	81900	1198.21		73.8506	594.868	385.011	69188.4	137944	229031	1366.3		730.26		518.7
471	probiotic t3	t3	piglet 68	villus 14	106.938	747.785	607.21	78933.1	251096	454062	1682.62		217.455	513.154	219.821	86610.1	350386	112802	1320.65		95.8654	724.211	376.252	75189.2	218000	272486	1709.84		441.34		396.94
471	probiotic t3	t3	piglet 68	villus 15	131.118	748.405	575.396	101666	308127	430629	1735.37		159.481	416.102	284.879	62721.2	208372	118539	1092.86		124.266	609.251	333.618	74188	237726	203257	1419.13		352.38		330.36
471	probiotic t3	t3	piglet 68	villus 16	201.31	720.462	536.737	122416	455413	386699	1739.28		120.089	304.27	154.297	26182.2	114734	46947.9	754.802		160.137	703.388	446.77	90180.8	353685	314252	1604.93		421.91		385.44
471	probiotic t3	t3	piglet 68	villus 17	207.064	691.482	509.854	101380	449589	352555	1600.55		103.992	513.863	272.485	58932.5	167794	140020	1229.05		134.269	662.136	510.353	79006.7	279161	337923	1721.41		423.61		343.61
471	probiotic t3	t3	piglet 68	villus 18	169.682	699.731	436.705	108104	372818	305576	1652.72		142.1	451.103	301.425	55496.9	201279	135974	1074.86		150.97	561.123	299.189	68284.4	265997	167882	1312.73		308.63		322.64
471	probiotic t3	t3	piglet 68	villus 19	213.312	594.181	442.375	109188	397983	262851	1496.59		109.171	497.267	358.443	54411.6	170461	178242	1210.95		144.868	475.968	233.452	51473.1	216510	111116	1146.52		458.09		449.5
471	probiotic t3	t3	piglet 68	villus 20	474.25	685.926	483.846	278498	1.02144e+06	331882	2090.91		147.032	561.352	390.255	82636.4	259165	219070	1333.96		108.075	467.886	243.268	60268	158780	113822	1155		389.73		321.56
494	probiotic t3	t3	piglet 69	villus 1	299.149	784.072	585.267	157610	736501	458891	1860.16	35	328.068	572.712	379.785	165588	589969	217507	1645.02	33	131.573	668.21	485.928	89833.8	276064	324702	1583.39	22	425.45	22	472.96	31
494	probiotic t3	t3	piglet 69	villus 2	206.703	924.209	510.216	155373	599856	471547	2163	37	198.749	598.861	371.247	103061	373731	222325	1470.92	42	116.486	596.684	345.876	94956.1	218246	206379	1516.42	35	433.91	24	447.52	37
494	probiotic t3	t3	piglet 69	villus 3	388.628	995.366	521.818	317689	1.21464e+06	519400	2550.64	38	104.522	609.634	415.007	71958.4	200081	253003	1417.11	46	206.531	485.794	237.156	98159	315040	115209	1333.41	37	320.2	34	405.8	33
494	probiotic t3	t3	piglet 69	villus 4	234.39	1178.75	655.134	228169	867541	772238	2655.19	41	180.867	565.298	344.607	107688	321045	194806	1526.68	34	248.649	510.654	244.783	102760	398697	124999	1321.85	36	301.01	41	468.45	42
494	probiotic t3	t3	piglet 69	villus 5	375.322	1255.74	643.292	420421	1.4799e+06	807807	3133.68	39	150.202	553.109	303.826	80651.4	260865	168049	1368.71	42	63.3424	562.104	379.677	62769.9	111800	213418	1360.01	25	412.54	44	428.86	34
494	probiotic t3	t3	piglet 69	villus 6	219.606	1120.56	756.208	211202	772697	847379	2494.18	35	193.611	544.039	322.072	103560	330743	175219	1429.61	44	112.245	514.991	258.463	47050.8	181509	133106	1182.82	34	412.57	37	438.69	43
494	probiotic t3	t3	piglet 69	villus 7	141.659	1224.58	796.99	231279	544705	975976	2830.89	31	124.261	491.409	307.546	52705.1	191737	151131	1121.11	34	213.678	496.883	278.282	98370	333383	138273	1357.25	41	318.99	24	1090.89	47
494	probiotic t3	t3	piglet 69	villus 8	181.903	1254.38	973.646	246231	716470	1.22132e+06	2847.19	41	107.027	572.325	288.615	59719	192338	165182	1318	37	149.141	549.909	293.848	70801	257523	161590	1315.96	25	347.83	36	1154.97	53
494	probiotic t3	t3	piglet 69	villus 9	184.097	1038.93	832.953	184337	600569	865382	2356.45	42	168.101	555.568	354.693	81071.5	293249	197056	1344.23	39	120.653	384.534	271.19	47986.9	145682	104282	990.659	37	509.14	35	1058.49	33
494	probiotic t3	t3	piglet 69	villus 10	206.24	1002.92	724.142	176179	649486	726259	2280.24	48	157.045	529.561	263.389	57519.6	261138	139481	1241.59	41	162.831	527.155	248.94	88235	269528	131230	1451.45	44	424.03	41	594.14	32
494	probiotic t3	t3	piglet 69	villus 11	215.801	838.003	501.862	177098	567842	420562	2014.29		174.934	527.962	287.552	92176.6	290005	151817	1387.88		206.16	494.412	259.622	104328	320054	128360	1368.66		572.73		504.55
494	probiotic t3	t3	piglet 69	villus 12	222.179	812.315	593.207	149104	566706	481871	1895.51		138.928	495.097	287.552	66946.6	215978	142366	1237.2		101.394	521.282	232.646	49621.2	165964	121274	1212.07		600.99		428.64
494	probiotic t3	t3	piglet 69	villus 13	424.369	760.497	573.178	264519	1.01338e+06	435900	2093.68		180.058	427.783	248.82	74382.5	241861	106441	1167.48		91.4445	580.908	412.031	69276.2	166799	239352	1399.42		361.34		479.47
494	probiotic t3	t3	piglet 69	villus 14	281.09	559.917	350.915	139541	494195	196483	1571.91		285.515	562.263	399.684	149622	504078	224728	1597.83		228.549	513.04	309.183	80800.5	368179	158623	1215.36		353.18		1121.74
494	probiotic t3	t3	piglet 69	villus 15	174.435	750.032	476.696	109624	410812	357537	1711.63		153.307	726.415	395.18	89015.3	349685	287065	1677.43		113.378	424.054	198.076	46260.1	150966	83994.9	993.364		350.26		1150.57
494	probiotic t3	t3	piglet 69	villus 16	239.924	828.688	577.139	179132	624302	478268	2021.94		144.706	541.692	386.583	80533.4	246131	209409	1329.61		123.998	419.399	239.145	45240	163294	100297	997.801		402.67		502.04
494	probiotic t3	t3	piglet 69	villus 17	332.292	975.794	667.854	242546	1.01814e+06	651688	2267.54		118.048	617.127	373.723	77712.8	228752	230635	1445.54		164.266	536.513	280.186	82587.3	276731	150324	1331.94		374.12		484.99
494	probiotic t3	t3	piglet 69	villus 18	196.902	782.437	562.87	121185	483758	440410	1809.73		195.407	369.766	148.137	57982.7	226880	54776	1015.77		176.075	503.846	259.669	68479.4	278564	130833	1239.52		974.13		421.19
494	probiotic t3	t3	piglet 69	villus 19	139.6	593.89	520.237	67283.2	260328	308963	1378.93		92.9299	405.047	302.142	37060.2	118193	122382	960.914		165.028	503.259	289.951	64999.9	260783	145920	1238.97		502.94		423.4
494	probiotic t3	t3	piglet 69	villus 20	415.017	716.149	552.998	249907	933253	396029	2030.44		163.436	499.109	303.472	51796	256138	151466	1157.4		149.679	405.199	299.574	42623.4	190440	121387	974.094		455.95		641.01
479	probiotic t3	t3	piglet 70	villus 1	236.626	820.338	655.898	168646	609516	538058	1972.08	37	161.049	555.687	425.22	84305.1	281008	236289	1403.77	36	224.885	408.056	221.776	90550.9	288144	90496.8	1204.77	38	354.14	40	356.685	38
479	probiotic t3	t3	piglet 70	villus 2	154.05	829.035	583.188	89129.5	401019	483483	1849.09	35	117.91	665.668	484.069	93330.3	246456	322229	1738.41	39	99.617	750.141	386.355	85532.4	234642	289820	1747.17	35	443.83	30	455.349	41
479	probiotic t3	t3	piglet 70	villus 3	222.307	651.224	521.05	133518	454583	339320	1625.97	35	194.743	550.089	356.579	92483	336377	196150	1384	42	140.894	694.438	376.671	81976	307225	261575	1553.61	31	491.61	39	429.499	40
479	probiotic t3	t3	piglet 70	villus 4	222.385	613.128	445.707	111269	428140	273275	1476.11	33	252.801	497.794	308.497	106604	395147	153568	1376.31	32	162.852	547.197	343.045	76108.3	279812	187713	1317.44	32	499.04	38	333.139	35
479	probiotic t3	t3	piglet 70	villus 5	284.417	800.929	505.312	208807	715286	404719	2014.19	29	123.54	467.547	247.377	62047.6	181369	115660	1259.52	33	242.095	545.704	342.203	125181	414833	186741	1498.15	34	500.7	43	434.067	32
479	probiotic t3	t3	piglet 70	villus 6	177.692	691.186	520.108	117500	385649	359491	1686.8	25	184.123	513.105	354.268	83695.2	296650	181777	1344.04	29	133.979	532.898	314.156	53224.9	224187	167413	1212	41	556.26	32	251.127	37
479	probiotic t3	t3	piglet 70	villus 7	170.963	583.07	393.826	82971.1	313006	229628	1358.86	34	178.383	531.671	372.753	88220.3	297802	198182	1383.33	26	123.536	536.619	295.441	62973.3	208157	158539	1282.84	36	596.97	22	446.243	35
479	probiotic t3	t3	piglet 70	villus 8	254.19	593.051	419.463	142414	473347	248763	1632.7	37	189.238	520.357	340.691	80876.5	309201	177281	1353.86	23	173.812	533.676	342.962	82094.4	291265	183031	1389.66	35	585.19	25	441.574	40
479	probiotic t3	t3	piglet 70	villus 9	271.25	687.196	548.868	161830	585303	377180	1751.42	41	137.998	531.783	398.066	76261.2	230428	211685	1284.77	24	252.788	563.207	340.545	144126	447048	191797	1629.45	32	441.72	31	387.506	29
479	probiotic t3	t3	piglet 70	villus 10	44.5877	646.506	438.193	46974.8	90514.3	283294	1424.36	46	182.069	514.286	344.798	75534.7	294015	177325	1318.48	31	127.861	546.576	313.601	63041.3	219441	171407	1288.79	33	445.85	23	451.732	26
479	probiotic t3	t3	piglet 70	villus 11	221.701	635.95	393.109	120777	442710	249998	1597.26		107.184	518.909	328.068	54854.9	174643	170237	1212.13		130.984	537.461	281.078	68712.6	221052	151069	1287.58		457.7		379.114
479	probiotic t3	t3	piglet 70	villus 12	134.777	434.793	295.481	51050.6	184004	128473	1062.02		146.066	563.021	350.809	78086.7	258228	197513	1391.66		180.425	322.968	204.902	50257	182972	66176.7	919.918		367.73		332.126
479	probiotic t3	t3	piglet 70	villus 13	145.64	567.184	378.369	96018.2	259378	214605	1673.11		92.9966	535.547	332.77	56477.8	156385	178214	1320.11		204.897	358.755	246.605	71139.4	230815	88470.9	1103.65		451.55		362.43
479	probiotic t3	t3	piglet 70	villus 14	193.559	599.501	443.734	107988	364362	266019	1470.62		103.804	559.104	310.937	56601.5	182237	173846	1353.76		125.541	460.1	250.08	66864.9	181371	115062	1182.06		418.5		383.198
479	probiotic t3	t3	piglet 70	villus 15	336.079	811.948	497.539	191077	856840	403975	2006.37		125.625	544.896	279.024	78519.1	214941	152039	1292.89		193.035	476.274	235.974	87575.5	288684	112388	1279.67		385.14		428.349
479	probiotic t3	t3	piglet 70	villus 16	340.417	803.185	591.133	220939	858532	474789	2040.52		128.067	494.855	343.935	68524.7	198996	170198	1285.18		222.366	388.642	264.054	70051.3	271361	102622	1121.91		407.74		328.309
479	probiotic t3	t3	piglet 70	villus 17	102.844	572.456	495.089	60968.5	184863	283417	1342		131.953	416.344	209.083	51532.1	172505	87050.5	1063.65		171.705	445.465	351.074	65784.4	240174	156391	1157.19		458.14		409.58
479	probiotic t3	t3	piglet 70	villus 18	205.395	677.468	430.016	116497	436926	291322	1671.12		96.1552	373.098	187.34	35991.5	112649	69896.2	907.03		80.6758	537.843	340.061	57836.4	136248	182899	1301.08		538.45		431.643
479	probiotic t3	t3	piglet 70	villus 19	160.507	735.209	605.02	102029	370540	444816	1658.94		262.476	405.876	233.35	91773.5	334513	94711	1214.74		224.263	583.969	316.726	104881	411223	184958	1423.4		503.23		417.234
479	probiotic t3	t3	piglet 70	villus 20	157.56	667.476	413.276	121225	330226	275852	1646.21		281.613	442.016	296.966	126536	390859	131264	1432.68		126.86	525.061	227.961	71463.3	209154	119693	1262.89		607.1		430.74
459	probiotic t3	t3	piglet 71	villus 1	243.11	493.498	280.282	124835	376720	138319	1458.53	36	90.4246	660.037	415.162	75221.3	187407	274023	1543.79	36	230.473	452.109	216.597	110305	327184	97925.3	1333.45	28	581.59	34	507.29	32
459	probiotic t3	t3	piglet 71	villus 2	357.825	566.275	404.368	179522	636250	228983	1683.93	35	142.447	595.505	418.31	68234.4	266359	249106	1384.69	23	330.434	289.55	167.54	83592.3	300426	48511.1	1132.47	34	290.89	22	481.01	31
459	probiotic t3	t3	piglet 71	villus 3	195.825	552.149	425.575	95007.6	339512	234981	1393.17	31	244.465	721.379	434.057	141919	553745	313120	1752.14	34	172.209	421.215	223.323	63306.6	227766	94066.8	1087.83	31	497.51	25	531.8	23
459	probiotic t3	t3	piglet 71	villus 4	227.551	782.939	565.054	138367	559419	442403	1784.63	39	124.368	730.964	591.674	100932	285452	432492	1748.63	44	133.69	344.419	179.485	35589.3	144582	61817.9	881.503	29	312.91	43	538.87	35
459	probiotic t3	t3	piglet 71	villus 5	118.151	719.923	572.858	82573.6	267086	412413	1665.53	32	180.752	859.439	658.953	142351	487783	566330	2005.58	34	289.623	396.782	180.548	92133.2	360840	71638.3	1175.07	35	652.25	22	547.66	43
459	probiotic t3	t3	piglet 71	villus 6	134.195	763.717	629.566	104469	321810	480810	1768.94	41	134.075	960.881	833.678	128391	404526	801066	2174.84	37	189.225	381.891	213.187	59666.6	226907	81413.9	1001.94	34	382.33	21	609.93	45
459	probiotic t3	t3	piglet 71	villus 7	153.229	639.474	542.131	72485.3	307677	346679	1477.66	27	135.846	467.977	385.444	61919.7	199619	180379	1160.73	39	212.694	453.562	247.037	83961	302916	112047	1174.64	37	538.45	26	521.44	55
459	probiotic t3	t3	piglet 71	villus 8	107.891	598.572	529.724	63267.9	202784	317078	1490.63	29	172.746	478.975	411.796	68653.6	259806	197240	1159.36	42	240.933	398.428	160.392	78106.5	301423	63904.6	1103.88	34	653.72	31	283.32	43
459	probiotic t3	t3	piglet 71	villus 9	287.799	446.243	277.699	102245	403265	123921	1279.77	32	279.749	508.414	413.889	96786.7	446596	210427	1314.31	34	152.814	418.429	205.75	64650.5	200777	86091.9	1096.37	27	600.73	32	449.18	47
459	probiotic t3	t3	piglet 71	villus 10	190.584	543.206	345.479	101373	325072	187667	1457.05	39	124.911	588.345	483.953	72498.5	230762	284732	1410.88	33	229.663	326.293	162.018	62370	235303	52865.1	1001.08	26	808.12	36	440.15	34
459	probiotic t3	t3	piglet 71	villus 11	455.681	614.348	326.568	251279	879032	200627	1947.91		157.653	505.288	462.971	73853.3	250132	233933	1285.02		148.111	440.157	226.987	52141.5	204702	99909.7	1060.57		877.91		477.39
459	probiotic t3	t3	piglet 71	villus 12	367.285	617.471	336.03	194700	712113	207489	1780.25		122.359	903.459	787.519	108097	347117	711491	2032.15		203.901	456.893	241.516	74913	292526	110347	1170.73		884.94		412.17
459	probiotic t3	t3	piglet 71	villus 13	358.047	627.404	370.309	194689	705370	232333	1782.56		97.1791	673.093	545.838	68524.7	205389	367400	1574.07		197.262	374.119	189.219	59629.3	231730	70790.2	1006.27		828.44		434.24
459	probiotic t3	t3	piglet 71	villus 14	245.799	596.073	356.896	120717	460053	212736	1534.45		190.958	886.494	690.743	176423	531548	612340	2124.4		269.126	414.61	206.823	95970.1	350369	85750.7	1214.53		804.67		437.34
459	probiotic t3	t3	piglet 71	villus 15	176.858	514.113	271.065	95994.2	285505	139358	1374.87		232.947	757.082	477.807	138306	553771	361739	1824.23		112.582	351.619	176.649	31379.5	124299	62113	852.714		533.51		537.22
459	probiotic t3	t3	piglet 71	villus 16	313.937	497.656	272.293	117735	490570	135508	1372.76		117.178	701.619	550.03	94076.7	258152	385911	1735.32		176.877	407.988	206.399	62267.1	226594	84208.2	1163.89		483.45		607.92
459	probiotic t3	t3	piglet 71	villus 17	212.001	571.846	320.409	122302	380669	183225	1567.33		136.149	567.992	400.868	74286.2	242821	227690	1371.77		226.219	417.184	212.032	90431	296338	88456.4	1241.76		521.97		556.35
459	probiotic t3	t3	piglet 71	villus 18	258.383	476.142	322.616	116315	386304	153611	1386.22		214.588	570.606	403.794	101762	384477	230407	1415.89		363.61	324.942	195.974	90632.1	370998	63680.1	1167.06		454.1		496.7
459	probiotic t3	t3	piglet 71	villus 19	186.801	628.67	330.745	123418	368750	207929	1636.46		173.164	491.078	343.314	72130.3	267017	168594	1222.98		255.89	414.991	229.642	82487.7	333444	95299.5	1146.37		480.35		398.85
459	probiotic t3	t3	piglet 71	villus 20	380.153	544.586	300.02	170402	650062	163387	1611.51		113.354	616.71	435.813	69776.1	219506	268771	1425.69		172.413	431.02	224.983	73888.7	233344	96972	1175.02		635.55		504.57
482	probiotic t3	t3	piglet 72	villus 1	338.039	820.486	544.774	225419	870900	446980	2055.51	37	382.695	612.15	307.052	172893	735598	187962	1643.74	23	147.433	515.403	259.494	64140.2	238600	133744	1222.54	29	231.42	33	516.48	42
482	probiotic t3	t3	piglet 72	villus 2	215.596	607.705	444.269	121454	411398	269985	1543.58	41	166.337	681.058	353.832	97955.1	355715	240980	1597.18	36	160.726	559.852	235.164	85496.1	282546	131657	1427.57	31	445	34	572.21	36
482	probiotic t3	t3	piglet 72	villus 3	173.863	707.369	527.685	118002	386173	373268	1710.52	45	164.319	687.458	384.45	116220	354701	264293	1690.29	43	183.744	651.587	345.665	114689	375936	225231	1641.34	33	510.81	29	534.09	35
482	probiotic t3	t3	piglet 72	villus 4	355.243	743.455	581.72	230139	829296	432482	2051.72	43	118.247	647.079	377.15	67143.9	240258	244045	1551.98	23	174.32	447.104	301.865	75390.3	244729	134965	1230.31	29	439.42	43	615.2	46
482	probiotic t3	t3	piglet 72	villus 5	133.208	659.683	518.72	82098.2	275928	342191	1571.98	38	203.364	654.735	433.998	121765	418089	284154	1719.23	34	154.691	659.833	350.954	79703	320501	231571	1507.8	35	343.42	32	692.86	22
482	probiotic t3	t3	piglet 72	villus 6	155.737	756.983	600.245	116856	370176	454375	1806.99	36	198.194	695.452	469.993	132523	432800	326858	1735.15	22	118.612	352.189	212.624	32244.8	131170	74883.9	870.09	33	348.11	44	950.65	34
482	probiotic t3	t3	piglet 72	villus 7	197.883	761.604	538.887	120880	473224	410419	1751.77	42	181.415	657.447	415.836	108921	374510	273390	1616.9	23	179.825	428.139	198.633	67799.6	241749	85042.5	1120.39	38	365.05	43	1028.38	43
482	probiotic t3	t3	piglet 72	villus 8	166.622	698.778	469.582	99351.9	365595	328133	1604.76	41	208.228	854.351	612.282	154249	558604	523103	1979.27	43	310.639	508.883	209.439	124297	496367	106580	1504.94	23	359.65	42	503.95	41
482	probiotic t3	t3	piglet 72	villus 9	318.971	800.516	509.312	193769	801771	407713	1951.55	37	223.381	671.279	536.601	121874	470845	360209	1613.73	15	158.881	610.419	277.335	76389.2	304529	169291	1455.8	25	378.61	45	323.27	53
482	probiotic t3	t3	piglet 72	villus 10	218.575	772	453.87	141135	529843	350388	1881.43	38	147.152	685.012	507.752	78864.6	316515	347816	1580.08	23	237.697	648.409	305.608	122582	483952	198159	1603.03	41	398.25	47	417.19	46
482	probiotic t3	t3	piglet 72	villus 11	311.475	768.65	523.348	218154	751763	402271	2061.48		170.251	945.409	667.344	151406	505405	630913	2174.3		229.304	549.141	272.261	104597	395390	149510	1492.24		454.38		471.83
482	probiotic t3	t3	piglet 72	villus 12	185.983	615.235	468.245	94349.5	359288	288081	1472.62		196.474	572.566	309.292	88794.3	353231	177090	1415.49		184.288	638.2	338.418	114643	369303	215978	1576.96		405.49		424.88
482	probiotic t3	t3	piglet 72	villus 13	186.754	713.94	546.631	110172	418659	390262	1673.69		107.548	591.07	468.511	37705.5	199605	276923	1317.31		246.043	704.999	500.277	147362	544665	352695	1755.44		311.73		462.81
482	probiotic t3	t3	piglet 72	villus 14	361.765	728.245	572.868	204537	827243	417188	1897.02		108.717	674.73	522.96	63737.1	230333	352857	1529.28		165.356	733.674	503.083	117198	380937	369099	1762.33		432.3		496.35
482	probiotic t3	t3	piglet 72	villus 15	124.183	736.96	583.319	85793	287367	429883	1666		162.871	762.014	425.259	93085.8	389705	324053	1721.59		230.565	699.418	411.031	136053	506361	287483	1719.26		426.96		512.02
482	probiotic t3	t3	piglet 72	villus 16	172.101	751.384	606.447	134315	406046	455674	1826.86		132.145	852.1	618.949	96403.4	353566	527406	1927.18		224.796	513.044	234.191	103830	362137	120150	1373.66		398.94		532.11
482	probiotic t3	t3	piglet 72	villus 17	209.017	768.527	530.982	118892	504394	408074	1735.52		110.803	892.738	607.324	101607	310602	542181	1961.91		200.771	719.042	491.082	137938	453298	353108	1709.67		305.4		623.27
482	probiotic t3	t3	piglet 72	villus 18	200.122	734.349	495.447	132697	461453	363831	1710.3		159.879	661.661	462.407	94382.6	332168	305957	1559.61		228.377	712.891	431.737	144090	511218	307782	1779.86		274.04		642.07
482	probiotic t3	t3	piglet 72	villus 19	314.064	815.049	478.772	213773	803771	390223	2032.84		116.235	815.86	581.47	83015.4	297771	474398	1792.25		132.613	447.341	199.479	40664.9	186275	89235.4	1079.69		527.24		631.81
482	probiotic t3	t3	piglet 72	villus 20	235.974	827.792	476.788	151452	613359	394681	1946.14		130.994	900.221	751.748	116038	370281	676740	2040.11		129.499	556.086	331.102	65129.7	226119	184121	1299.1		543.93		452.84

## Sheet: Gene expression_faecal score
				SLC15A1 gene expression					SLC15A2 gene expression					TJP1 and Ocn gene expression jejunum only
				duodenum SLC15A1 gene expression (2–∆Ct)	jejunum SLC15A1 gene expression (2–∆Ct)	ileum SLC15A1 gene expression (2–∆Ct)	caecum SLC15A1 gene expression (2–∆Ct)	colon SLC15A1 gene expression (2–∆Ct)	duodenum SLC15A2 gene expression (2–∆Ct)	jejunum SLC15A2 gene expression (2–∆Ct)	ileum SLC15A2 gene expression (2–∆Ct)	caecum SLC15A2 gene expression (2–∆Ct)	colon SLC15A2 gene expression (2–∆Ct)	jejunum Tight junction protein 1 gene expression (2–∆Ct)	jejunum Occludin gene expression (2–∆Ct)	Faecal score
t1	ctr	372	piglet1	3.97237	1.03526	0.339151	0.0118415	0.0445016	0.132127	0.0264608	0.244855	0.106579	0.0387409	0.006489	0.00577	0
t1	ctr	378	piglet 2	1.52626	0.208772	0.11908	0.00248938	0.00843147	0.0126038	0.00604518	0.692555	0.0108964	0.0183255	0.006489	0.014508	1
t1	ctr	410	piglet 3	2.8481	0.154963	1.76541	0.0248605	0.0136024	0.0633725	0.0647041	0.130308	0.03125	0.0259162	0.005905	0.014575	1
t1	ctr	412	piglet 4	3.97237	0.0529216	0.0392817	0.0112028	0.00792156	0.0110485	0.0117597	0.105843	0.00352051	0.110338	0.008106	0.005997	1
t1	ctr	396	piglet 5	1.986	0.0789543	0.233004	0.00896452	0.00956824	0.0876554	0.00911355	0.355763	0.00877643	0.0786441	0.003863	0.012018	1
t1	ctr	377	piglet 6	2.67895	0.197354	0.0677541	0.0065933	0.01065	0.04337	0.0549663	0.445983	0.067743	0.0565448	0.002152	0.007136	1
t1	prebiotic	329	piglet 7	0.543367	0.423373	0.384219	0.00487629	0.0688691	0.0638133	0.00625836	3.50642	0.018199	0.102949	0.003664	0.005671	0
t1	prebiotic	357	piglet 8	0.517632	2.37841	0.00831539	0.00765172	0.0366511		0.0363979	0.309927	0.00144973	0.157127	0.005562	0.007257	1
t1	prebiotic	361	piglet 9	0.14161	0.346277	0.15932	0.0415214	0.0177013	0.0129581		0.295248	0.0460709	0.00501338	0.007295	0.002351	1
t1	prebiotic	367	piglet 10	0.41466	0.0306069	0.0125167		0.00515433			0.000112328		0.0112807	0.008056	0.004957	2
t1	prebiotic	336	piglet 11	0.253496	1.67402	0.217346	0.0187676	1.67845	0.0433653	0.0122987	0.00765532	0.0233754	0.00911343	0.00538	0.004864	2
t1	prebiotic	343	piglet 12	0.187468	0.0654844	0.0675934	0.0098972	0.0488704	0.0311564	0.00981743	1.12238	0.00919732	0.0087643	0.00501	0.005002	1
t1	pre-pro	430	piglet 13	8.39773	15.5625	1.41421	0.0078668	0.0192366	0.403321	0.0033771	2.2974	0.104386	0.0116785	0.004626	0.010277	1
t1	pre-pro	424	piglet 14	2.37841	0.435275	0.0328036	0.0122591	0.014082			0.0166308	0.00909948	0.121582	0.00025	0.00795	0
t1	pre-pro	427	piglet 15	0.204476	0.602904	0.384219	0.0089742	0.0115978	0.389582	0.0025772	0.0432847	0.0113592	0.0647041	0.000781	0.0096	1
t1	pre-pro	437	piglet 16	0.817902	0.0733022	1.1487	0.0110341	0.0908733					0.125869	0.00788	0.003503	1
t1	pre-pro	440	piglet 17	6.54293	0.189665	0.0835473	0.00875936	0.0167564	0.322876	0.00276444	0.0315448	0.087363	0.11945	0.005336	0.002032	0
t1	pre-pro	442	piglet 18	1.11706	0.0817645	0.764183	0.00096492	0.0155374	0.414563	0.00316558	0.189453	0.023324	0.0876432	0.000919	0.002885	0
t1	probiotic	476	piglet 19	2.47942	1.40444	0.241484			0.392292	0.0238478	0.320856			0.005552	0.005617	0
t1	probiotic	477	piglet 20	0.0871715	0.0337259			0.00310756	0.00487629		0.00065328		0.0100268	0.007453	0.004484	2
t1	probiotic	478	piglet 21	0.119908	0.0529216	0.0120068	0.0008443	0.0077049	0.0074425	1.434e-05	9.984e-05	0.0727958		0.00554	0.003578	1
t1	probiotic	486	piglet 22	0.0859714	9.18959	0.0802141	0.0067542	0.017579	0.360982	7.88986	0.0159533		0.0250334	0.004697	0.004105	1
t1	probiotic	490	piglet 23	0.0745675	0.0228762	0.0923744	0.0072538	0.00904765	0.0876342	0.0074632	0.00304783	0.0675433	0.0187422	0.008331	0.005906	1
t1	probiotic	491	piglet 24	0.100677	0.0491523	0.0737523	3.7462e-05	0.00563841	0.016632	0.00083479	0.00878597	0.0718247	0.0212734	0.001789	0.004972	1
t2	ctr	409	piglet 25	0.112656	10.7034	0.115023	0.00010481	0.00988872	0.0518325	0.00511872	0.0717937	0.00494436	0.0064343	0.011005	0.009882	1
t2	ctr	404	piglet 26	2.14355	3.53081	0.101531	0.0067542	0.0802141	0.127627	0.0272047	0.0314674	0.0169802	0,0490365*	0.006199	0.012502	0
t2	ctr	389	piglet 27	0.463294	1.85318	0.0743254	0.0056796	0.0004221	0.289172	0.0802141	0.10083	0.0077585	0.0017848	0.008381	0.005133	0
t2	ctr	385	piglet 28	0.098073	0.217638	0.0483614	0.0016769	0.0048763	0.133972	0.07966	0.25	0.0480273	0.0043644	0.001298	0.008707	1
t2	ctr	415	piglet 29	0.876005	6.232	0.0989565	0.000786492	0.00078645	0.098874	0.017645	0.087634	0.023426	0.0054382	0.006323	0.003348	1
t2	ctr	376	piglet 30	1.13548	2.986	0.0670053	0.002324	0.00133549	0.176453	0.011873	0.126372	0.008743	0.0098743	0.008303	0.007026	1
t2	prebiotic	355	piglet 31	1.06437	0.213159	0.0717937	0.00333061	0.00298098	0.108819	0.00212253	0.0934281	0.00323953	0.00192624	0.004592	0.007345	0
t2	prebiotic	325	piglet 32	0.882703	6.02099	0.0275845	0.0022749	0.0001393	0.0259162	0.0008384	0.0120068	0.0034481	0.0319066	0.004269	0.007101	0
t2	prebiotic	327	piglet 33	0.852635	0.0769465	0.108067	0.0022127	0.0028794	0.429283	0.0203335	0.482968	0.0285572	0.0303955	0.00488	0.006434	1
t2	prebiotic	299	piglet 34	0.279322	9.98664	0.147624	0.0147822	0.0018866	1.22264	0.0363979	0.128514	0.0006095	0.0007877	0.002771	0.005833	1
t2	prebiotic	324	piglet 35	0.6769	4.54474	0.089995	0.00235866	1.6582	0.11345	0.00457643	0.0987643	0.004739	0.008794	0.004196	0.004073	0
t2	prebiotic	245	piglet 36	0.343045	1.75422	0.0675657	0.00293465	0.000654822	0.0983643	0.007463	0.064643	0.000849739	0.0009864	0.004346	0.007409	0
t2	pre-pro	441	piglet 37	1.18921	0.716978	0.0616395	0.00652412	0.00149049	0.00317286	0.0847878	0.0067542		0.014885	0.005866	0.015516	1
t2	pre-pro	453	piglet 38	0.554785	0.204476	0.0853775	0.00188659	0.0189718	0.0807721	0.00144973	0.0395549	0.00323953	0.133046	0.013586	0.006398	1
t2	pre-pro	432	piglet 39	1.15669	2.51403	9.31787	0.00103942	0.0544094	0.189465	0.0890031	7.06162	0.0679209	4	0.013027	0.007035	1
t2	pre-pro	452	piglet 40	0.80107	2.51403	0.0128686	0.0017481	0.076415	0.11344	0.241484	0.173139	0.00252413	0.543367	0.01232	0.010138	2
t2	pre-pro	439	piglet 41	0.989548	1.65423	0.0355865	0.00145079	0.0464057	0.0098604	0.06754	0.008774	0.007664	0.232913	0.011537	0.006264	0
t2	pre-pro	420	piglet 42	0.787654	0.678345	0.0765129	0.00111	0.0687689	0.045621	0.0091743	0.0566432	0.0232543	0.0877433	0.010041	0.009457	1
t2	probiotic	492	piglet 43	0.0260965	0.790041	0.0105985	0.00398833	0.00652412	0.00129754	0.00116941	0.059954	0.0235195	0.0142786	0.004151	0.007063	1
t2	probiotic	485	piglet 44		0.262429	0.0423939	0.00349619	0.00136205		0.00127084	0.0669858	0.00995751	0.00109869	0.002354	0.004939	1
t2	probiotic	495	piglet 45	0.986233	0.154963	0.262429	0.00039115	0.00113744	0.183011	0.040386	0.260616	0.00734002	0.00010336	0.006241	0.006709	1
t2	probiotic	469	piglet 46	0.63728	10.1965	0.30566	0.00146997	0.00230663	0.34151	0.00849012	0.230047	0.0065695	0.00227487	0.005678	0.011467	1
t2	probiotic	399	piglet 47	0.232674	0.564912	0.165784	0.000987654	0.00565784	0.167634	0.0067745	0.16643	0.0087754	0.0056643	0.007025	0.004975	2
t2	probiotic	454	piglet 48	0.458624	0.444274	0.0999234	0.00075543	0.00343764	0.00876342	0.00233432	0.091754	0.0098743	0.000687654	0.001583	0.006184	3
t3	ctr	300	piglet 49	1.98618	1.89212	0.363493	0.0859714	0.913831	0.122428	0.0354026	0.0896222	0.198884	0.0473661	0.002983	0.001564	3
t3	ctr	373	piglet 50	1.38511	1.39474	0.0559391	0.007189	0.0049102	0.25349	0.0268302	0.076415	0.0197774	0.0037732	0.00314	0.007348	1
t3	ctr	401	piglet 51	1.18921	4.89056	0.156041	0.00372124	0.00634572	0.0536603	0.00612956	0.0934281	0.00699238	0.0273939	0.003057	0.005316	1
t3	ctr	414	piglet 52	0.150726	3.22657	0.11744	0.00172403	0.0067542	0.0167465	0.0137922	0.0587202	0.03125	0.00878952	na	na	1
t3	ctr	411	piglet 53	1.45503	2.78955	0.227548	0.00235733	0.00457012	0.0433643	0.0122643	0.092234	0.0232632	0.00717632	0.005092	0.009677	1
t3	ctr	380	piglet 54	0.65703	1.77596	0.088745	0.00674985	0.00560013	0.087752	0.00919732	0.081733	0.087743	0.0764342	0.006079	0.005225	2
t3	prebiotic	352	piglet 55	0.846745	6.86852	0.239816	0.00259509	0.00143972	0.135842	0.00680118	0.138696	0.00929068	0.0174576	0.002193	0.004083	1
t3	prebiotic	359	piglet 56	0.193446	0.356013	0.303549	82620703	0.0698304	0.0547879	0.0010911	0.0063457	0.0015975	0.0321286	0.002626	0.002237	1
t3	prebiotic	326	piglet 57	2.63902	2.94854	0.267943	0.0119239	0.0043644	0.213159	0.0511189	0.271684	0.0211969	0.0169802	0.002263	0.001798	1
t3	prebiotic	356	piglet 58	0.0120904	0.668964	0.142595	0.0041577	0.0033076	0.0228763	0.0187106	0.0842021		0.0132304	0.003376	0.004406	0
t3	prebiotic	321	piglet 59	1.67704	4.55964	0.17923	0.00986441	0.00276974	0.098732	0.01123	0.00876431	0.00764323	0.0277643	0.001643	0.00188	1
t3	prebiotic	322	piglet 60	0.789322	1.67703	0.26704	0.000555756	0.001998	0.112347	0.00919843	0.111743	0.00563721	0.0215735	na	na	1
t3	pre-pro	438	piglet 61	9.12611	8.1681	20.6776	0.0395549	0.0174576	0.752623	0.0382075	0.11344	0.134904	0.0859714	0.004343	0.00761	1
t3	pre-pro	418	piglet 62	0.895025	16.1113	0.0927827	0.013697	0.0379436	0.0818996	0.115023	0.550953	0.0511189	0.0547879	0.007665	0.004485	1
t3	pre-pro	423	piglet 63	0.228458	0.965936	0.0902456	0.00148019	0.002022	0.169576	0.0341967	0.138696	0.00820091	0.07966	0.009928	0.007316	1
t3	pre-pro	421	piglet 64	0.017337	0.0187106	0.0112807	0.0017725		0.466517	0.0185814	0.0448111	0.0387409	0.0445016	0.004118	0.001171	0
t3	pre-pro	451	piglet 65	0.0877034	11.455	0.0679444	0.036429	1.98439	0.543877	0.0215674	0.345632	0.00765542	0.0617433	0.007671	0.013512	0
t3	pre-pro	429	piglet 66	0.665	1.67705	0.0447974	0.00039375	0.00988674	0.117343	0.0987432	0.118244	0.0237743	0.0522843	0.003223	0.000926	0
t3	probiotic	488	piglet 67	0.678302	0.0629347	0.049721	0.0017481		0.123279	0.00300171	0.111105	0.00634572	0.0123444	0.007017	0.002637	0
t3	probiotic	471	piglet 68	0.129408	4.02782	0.106579	0.00638986	0.00680118	0.0168629	0.0476956	0.0727958	0.0392817	0.0228763	0.003162	0.004614	1
t3	probiotic	494	piglet 69	0.482968	1.36604	0.726986	0.972655	2.58471	0.45376	0.239816	0.257028	5.77572	0.309927	0.002331	0.003761	1
t3	probiotic	479	piglet 70	0.0192366	0.716978	0.0607909	0.0853775	0.204476	0.244855	0.528509	0.115023	0.00929068	0.0536603	0.0044	0.005194	1
t3	probiotic	459	piglet 71	0.555939	2.22377	0.0232743	0.065504	1.78895	0.197436	0.111532	0.217554	0.00876432	0.0415432	0.003709	0.008283	1
t3	probiotic	482	piglet 72	0.0674882	0.877432	0.0677929	0.0024833	0.0565833	0.0918743	0.00876443	0.0987232	0.0111733	0.0911235	0.003483	0.005334	1
